# Supplementary material for: Presence of Micropollutants and Transformation Products During Subsurface Irrigation with Treated Wastewater Assessed by Non-Target Screening Analysis
Source: ACS ES T Water. 2025 Jan 15;5(2):891–901. doi: 10.1021/acsestwater.4c00930 (PMC11833869; doi:10.1021/acsestwater.4c00930)
Supplement: Supplementary file 2 — ew4c00930_si_002.txt [file ew4c00930_si_002.txt]

library(patRoon)

# -------------------------
# initialization
# -------------------------

workPath <- "*files_directory*"
setwd(workPath)

# Load analysis table
anaInfoPos <- read.csv("Field_analyses-pos.csv")
anaInfoNeg <- read.csv("Field_analyses-neg.csv")

# -------------------------
# features
# -------------------------

# Find all features
# NOTE: see the reference manual for many more options
fListPos <- findFeatures(anaInfoPos, "openms", noiseThrInt = 4E3, chromSNR = 5, chromFWHM = 3, minFWHM = 1,
                         maxFWHM = 30, mzPPM = 5)
# total: 308930

fListNeg <- findFeatures(anaInfoNeg, "openms", noiseThrInt = 4E3, chromSNR = 5, chromFWHM = 3, minFWHM = 1,
                         maxFWHM = 30, mzPPM = 5)
# total: 190444
fList <- makeSet(fListPos, fListNeg, adducts = c("[M+H]+", "[M-H]-"))

# Group and align features between analyses
fGroups <- groupFeatures(fList, "openms", rtalign = TRUE)
# tot 230741

# Basic rule based filtering
fGroups <- fGroupsF <- filter(fGroups, preAbsMinIntensity = 100, absMinIntensity = 1E5, relMinReplicateAbundance = 1,
                  maxReplicateIntRSD = 0.75, blankThreshold = 5, removeBlanks = TRUE,
                  retentionRange = NULL, mzRange = NULL)
# intensity filter... Done! Filtered 0 (0.00%)
# replicate abundance filter... Done! Filtered 14449 (2.89%) features and 4901 (2.12%) feature groups. Remaining: 484925 features in 225840 groups.
# blank filter... Done! Filtered 16115 (3.32%) features and 1281 (0.57%) feature groups. Remaining: 468810 features in 224559 groups
# intensity filter... Done! Filtered 402417 (85.84%) features and 195491 (87.06%) feature groups. Remaining: 66393 features in 29068 groups
# replicate abundance filter... Done! Filtered 0 (0.00%)
# replicate group filter... Done! Filtered 0 (0.00%)
# Remaining: 66393 features in 29068 groups

# -------------------------
# suspect screening for PCs 
# -------------------------

# Load suspect list
suspList <- read.csv("*file_path*.csv", stringsAsFactors = FALSE)

# NOTE: onlyHits is set to FALSE to ensure TPs can be found below
fGroups <- screenSuspects(fGroups, suspList, rtWindow = 6, mzWindow = 0.002, onlyHits = FALSE)

# To check which parents were found 
write.csv(screenInfo(fGroups), "parents found in field.csv", quote = TRUE, row.names = FALSE)

# -------------------------
# transformation products
# -------------------------

# Obtain TPs from Dominique's list - we can modify here the generation level
TPs <- generateTPs("biotransformer", parents = suspList, type = "env", generations = 2, calcSims = FALSE)

# Filter TPs 
TPs <- filter(TPs, removeParentIsomers = TRUE, removeTPIsomers = FALSE, removeDuplicates = FALSE)

TPs <- delete(TPs, j = function(tab, par)
{
  parNM <- parents(TPs)[match(par, name)]$neutralMass # parent neutral mass
  # remove if high generation (>1) and mass is <60% of that of the parent
  # generation 1 TPs are always kept and the rest only if their mass is sufficiently high (>=60%)
  return(tab$generation > 1 & (tab$neutralMass / parNM) < 0.6)
})

TPslistCheck <- as.data.table(TPs)

# Screen TPs
suspListTPs <- convertToSuspects(TPs, includeParents = FALSE)
write.csv(suspListTPs, "SuspectListOfTPs_FIELD.csv", quote = TRUE, row.names = FALSE) # to share list of TPs suspects 


# Amend with TP screening
fGroups <- screenSuspects(fGroups, suspListTPs, rtWindow = 6, mzWindow = 0.002, onlyHits = TRUE, amend = TRUE)

data.table::uniqueN(screenInfo(fGroups)$name)
# result = 373
nrow(suspListTPs)
# tot TPs suspects = 1161


#---------------------------------------
# Checking for adducts and isotopes
#---------------------------------------

# generate components from filtered fGroups
components <- generateComponents(fGroupsF, "cliquems", ppm = 7)

# Only keep results with adducts/isotope annotations and remove exhotic adducts
componentsF <- delete(components, j = function(ct, ...) is.na(ct$isonr) & (is.na(ct$adduct_ion) | !ct$adduct_ion %in% c("[M+Na]+", "[M+K]+", "[M+NH4]+", "[M-H2O]-", "[M+H]+", "[M-H]-")))

# Only keep components with at least one feature group also present in the suspect screened data
componentsF <- delete(componentsF, j = function(ct, ...) !any(ct$group %in% names(fGroups)))

# Remove components with only one feature group 
componentsF <- filter(componentsF, size = c(2, 1E6))

# manually check/filter components
checkComponents(componentsF, fGroupsF, session = "components_check.yml")
componentsF <- filter(componentsF, checkComponentsSession = "components_check.yml")

# to manually filter out unwanted adducts/isotopes 

# 1. Run checkComponents() with the newly filtered components and clean all the results with wrong peak grouping
# 2. Note that down which fGroups were assigned with unwanted adducts, i.e. anything that is not M+H or M-H
# 3. Delete these manually, eg fGroups <- delete(fGroups, j = c(“fGroupName1”, “fGroupsName2”))
# 4 Do _not_ run selectIons()

# Date:
# 1. none removed 
# 2. fGroups to remove: "M193_R489_29110", "M212_R426_38526", "M_239_R413_53204", "M222_R836_43707", "M230_R592_47902", "M249_R719_58544", "M251_R212_59993", "M275_R844_75336", "M264_R750_68453", "M293_R1065_87433", "M308_R338_97575", "M341_R888_120145"
fGroups <- delete(fGroups, j = c("M193_R489_29110", "M212_R426_38526", "M_239_R413_53204", "M222_R836_43707", "M230_R592_47902", "M249_R719_58544", "M251_R212_59993", "M275_R844_75336", "M264_R750_68453", "M293_R1065_87433", "M308_R338_97575", "M341_R888_120145"))


# -------------------------
# annotation
# -------------------------

# Retrieve MS peak lists
avgMSListParams <- getDefAvgPListParams(clusterMzWindow = 0.005)
mslists <- generateMSPeakLists(fGroups, "mzr", maxMSRtWindow = 5, precursorMzWindow = 0.5,
                               avgFeatParams = avgMSListParams,
                               avgFGroupParams = avgMSListParams)
# Rule based filtering of MS peak lists. You may want to tweak this. See the manual for more information.
mslists <- filter(mslists, absMSIntThr = NULL, absMSMSIntThr = NULL, relMSIntThr = NULL, relMSMSIntThr = 0.02,
                  topMSPeaks = NULL, topMSMSPeaks = 10)

# Calculate formula candidates
formulas <- generateFormulas(fGroups, mslists, "genform", relMzDev = 5, elements = "CHNOPSClBr", oc = FALSE,
                             calculateFeatures = TRUE, featThresholdAnn = 0.75,
                             setThresholdAnn = 0)

convertToMFDB(TPs, "TP-database.csv", includeParents = TRUE)

# Calculate compound structure candidates
compounds <- generateCompounds(fGroups, mslists, "metfrag", dbRelMzDev = 5, fragRelMzDev = 5, fragAbsMzDev = 0.002,
                               database = "csv",
                               extraOpts = list(LocalDatabasePath = "TP-database.csv"),
                               maxCandidatesToStop = 2500, setThresholdAnn = 0)

compounds <- addFormulaScoring(compounds, formulas, updateScore = TRUE)

# Annotate suspects
fGroups <- annotateSuspects(fGroups, formulas = formulas, compounds = compounds, MSPeakLists = mslists,
                            IDFile = "idlevelrules.yml")


#Remove ID level 5
fGroupsLowLev <- filter(fGroups, maxLevel = 4, negate = TRUE)
fGroupsLowLev <- filter(fGroupsLowLev, onlyHits = TRUE) # (need to do this in two steps as we negate above)
# fGroupsLowLev now contains all suspects with L5
write.csv(screenInfo(fGroupsLowLev), "FieldTPs_ID5.csv", quote = TRUE, row.names = FALSE)

# to proceed with L4 or better:
fGroups <- filter(fGroups, maxLevel = 4, onlyHits = TRUE)


# -------------------------
# Parent and TP linkage
# -------------------------

# You probably want to prioritize the data before componentization. Please see the handbook for more info.
componentsTP <- generateComponents(fGroups[, suspects = suspList$name], "tp", fGroupsTPs = fGroups, TPs = TPs, MSPeakLists = mslists,
                                   formulas = formulas, compounds = compounds, ignoreParents = TRUE)

# You may want to configure the filtering step below. See the manuals for more details.
# retDirMatch: If TRUE only keep TPs with an expected chromatographic retention direction compared to the parent.
componentsTP <- filter(componentsTP, retDirMatch = TRUE, minSpecSim = NULL, minSpecSimPrec = NULL,
                       minSpecSimBoth = NULL, minFragMatches = NULL, minNLMatches = NULL)

# Only keep linked feature groups
fGroups_linked <- fGroups[results = componentsTP]


checkFeatures(fGroups) #creates a checked-features.yml file
fGroups <- filter(fGroups, checkFeaturesSession = TRUE)


# FILTERS TO PLOT

# if the same suspect is assigned to multiple fGroups, select the one with the best ID level
fGroupsToPlot_bestID <- filter(fGroups, selectHitsBy = "level", onlyHits = TRUE)

# same, but highest average sample intensity
fGroupsToPlot_bestID_int <- filter(fGroupsToPlot_bestID, selectHitsBy = "intensity", onlyHits = TRUE)

# if the same fGroup is assigned to multiple suspects, only keep the the one with highest ID level
fGroupsToPlot <- filter(fGroupsToPlot_bestID_int, selectBestFGroups = TRUE, onlyHits = TRUE)


# OVERLAP TPs WITH PUBCHEM
# NOTE: keep generations the same as for biotransformer
TPsPC <- generateTPs("library", parents = suspList, generations = 2, calcSims = FALSE)

screeningTabOv <- data.table::copy(screenInfo(fGroups))
screeningTabOv[, inPC := {
  parentName <- sub("-TP[[:digit:]]+$", "", name)
  InChIKey %in% TPsPC[[parentName]]$InChIKey
}, by = seq_len(nrow(screeningTabOv))]
screeningTabOv <- screeningTabOv[inPC == TRUE] # full overlap table
unique(screeningTabOv$name) # just the unique TP names (no duplicate lines)

write.csv(screeningTabOv, "OverlappingPubChem-BioTransformer_FIELD.csv", quote = TRUE, row.names = FALSE)


# -------------------------
# reporting
# -------------------------

# Advanced report settings can be edited in the report.yml file.
report(fGroups, MSPeakLists = mslists, formulas = formulas, compounds = compounds, components = componentsTP,
       TPs = TPs, settingsFile = "report.yml", openReport = TRUE)

report(fGroupsToPlot, MSPeakLists = mslists, formulas = formulas, compounds = compounds, components = componentsTP,
       TPs = TPs, settingsFile = "report_toPlot.yml", openReport = TRUE)
