# Supplementary material for: Presence of Micropollutants and Transformation Products During Subsurface Irrigation with Treated Wastewater Assessed by Non-Target Screening Analysis
Source: ACS ES T Water. 2025 Jan 15;5(2):891–901. doi: 10.1021/acsestwater.4c00930 (PMC11833869; doi:10.1021/acsestwater.4c00930)
Supplement: Supplementary file 4 — ew4c00930_si_004.xlsx [file ew4c00930_si_004.xlsx]

## Sheet: 1.Suspect list TPs
Table SE-1. Suspect list of TPs automatically generated by BioTransformer based on the provided PC suspect list. Per each compound it includes the TP name, SMILES, InChl, InChlKey, chemical formula, and neutral mass (Da).
name	SMILES	InChI	InChIKey	formula	neutralMass
1H-benzotriazole-TP1	C1(=C(C2=NNN=C2C=C1)O)O	InChI=1S/C6H5N3O2/c10-4-2-1-3-5(6(4)11)8-9-7-3/h1-2,10-11H,(H,7,8,9)	LWUQALZULRYDPC-UHFFFAOYSA-N	C6H5N3O2	151.038
1H-benzotriazole-TP2	C1(=CC2=NNN=C2C=C1O)O	InChI=1S/C6H5N3O2/c10-5-1-3-4(2-6(5)11)8-9-7-3/h1-2,10-11H,(H,7,8,9)	UIKIGTBGYAQOMG-UHFFFAOYSA-N	C6H5N3O2	151.038
1H-benzotriazole-TP3	C1(=C(C2=NNN=C2C=C1O)O)O	InChI=1S/C6H5N3O3/c10-3-1-2-4(8-9-7-2)6(12)5(3)11/h1,10-12H,(H,7,8,9)	GPRAXDNHOJFZQH-UHFFFAOYSA-N	C6H5N3O3	167.033
1H-benzotriazole-TP4	C(C=CC=1=NNN=C1C(O)=O)(O)=O	InChI=1S/C6H5N3O4/c10-4(11)2-1-3-5(6(12)13)8-9-7-3/h1-2,9H,(H,10,11)(H,12,13)/b2-1+	NFFVMDFJHZJFCR-OWOJBTEDSA-N	C6H5N3O4	183.028
1H-benzotriazole-TP5	C(C=C1=NNN=C1=CC(O)=O)(O)=O	InChI=1S/C6H5N3O4/c10-5(11)1-3-4(2-6(12)13)8-9-7-3/h1-2,9H,(H,10,11)(H,12,13)	PAQRVCWMIQICGF-UHFFFAOYSA-N	C6H5N3O4	183.028
1-Hydroxyibuprofen-TP1	CC(C)C(C1=CC=C(C=C1)C(C)C(=O)O)=O	InChI=1S/C13H16O3/c1-8(2)12(14)11-6-4-10(5-7-11)9(3)13(15)16/h4-9H,1-3H3,(H,15,16)	RCINGEKPKJQCMO-UHFFFAOYSA-N	C13H16O3	220.11
1-Hydroxyibuprofen-TP2	CC(C)C(C1=C(C(=C(C=C1)C(C)C(=O)O)O)O)O	InChI=1S/C13H18O5/c1-6(2)10(14)9-5-4-8(7(3)13(17)18)11(15)12(9)16/h4-7,10,14-16H,1-3H3,(H,17,18)	ABQFUUWYCZTNMD-UHFFFAOYSA-N	C13H18O5	254.115
1-Hydroxyibuprofen-TP3	CC(C)C(C1=CC=C(C=C1)CC)O	InChI=1S/C12H18O/c1-4-10-5-7-11(8-6-10)12(13)9(2)3/h5-9,12-13H,4H2,1-3H3	UCWMPHMHTVGVRV-UHFFFAOYSA-N	C12H18O	178.136
1-Hydroxyibuprofen-TP4	CC(C)C(C1=C(C(=C(C=C1)C(C)C(=O)O)O)O)=O	InChI=1S/C13H16O5/c1-6(2)10(14)9-5-4-8(7(3)13(17)18)11(15)12(9)16/h4-7,15-16H,1-3H3,(H,17,18)	SRKRLYXNZGADJR-UHFFFAOYSA-N	C13H16O5	252.1
1-Hydroxyibuprofen-TP5	CC(C)C(C1=CC=C(C=C1)CC)=O	InChI=1S/C12H16O/c1-4-10-5-7-11(8-6-10)12(13)9(2)3/h5-9H,4H2,1-3H3	UFZXPKYGNCVADM-UHFFFAOYSA-N	C12H16O	176.12
1-Hydroxyibuprofen-TP6	CC(C)(C(C1=CC=C(C=C1)C(C)C(=O)O)=O)O	InChI=1S/C13H16O4/c1-8(12(15)16)9-4-6-10(7-5-9)11(14)13(2,3)17/h4-8,17H,1-3H3,(H,15,16)	NJXRCBCHSXFEQA-UHFFFAOYSA-N	C13H16O4	236.105
1-Hydroxyibuprofen-TP7	CC(C)C(C1=CC=C(C=C1)C(C)(C(=O)O)O)=O	InChI=1S/C13H16O4/c1-8(2)11(14)9-4-6-10(7-5-9)13(3,17)12(15)16/h4-8,17H,1-3H3,(H,15,16)	UHSNINDBSDVISB-UHFFFAOYSA-N	C13H16O4	236.105
1-Hydroxyibuprofen-TP8	CC(C)C(C(=O)C=CC(=C(C(=O)O)O)C(C)C(=O)O)O	InChI=1S/C13H18O7/c1-6(2)10(15)9(14)5-4-8(7(3)12(17)18)11(16)13(19)20/h4-7,10,15-16H,1-3H3,(H,17,18)(H,19,20)/b5-4+,11-8?	GCQSPDJFSCOXIM-GUOPBURJSA-N	C13H18O7	286.105
1-Hydroxyibuprofen-TP10	C(=O)(C(=[OH])C(C=C)C(C)C(=O)O)[OH2]	InChI=1S/C8H11O5/c1-3-5(4(2)7(10)11)6(9)8(12)13/h3-5,9,12H,1H2,2H3,(H,10,11)/q-1	AUADGINYGAQGIW-UHFFFAOYSA-N	C8H12O5	188.068
1-Hydroxyibuprofen-TP11	CC(C)C(C(C(O)=O)=CC=C(C(O)=O)C(C)C(=O)O)O	InChI=1S/C13H18O7/c1-6(2)10(14)9(13(19)20)5-4-8(12(17)18)7(3)11(15)16/h4-7,10,14H,1-3H3,(H,15,16)(H,17,18)(H,19,20)/b8-4?,9-5-	YTEGWOKVZLWIPA-IHCMPBIASA-N	C13H18O7	286.105
1-Hydroxyibuprofen-TP12	CC(C)C(C1=C(C(=C(C=C1)CC)O)O)O	InChI=1S/C12H18O3/c1-4-8-5-6-9(10(13)7(2)3)12(15)11(8)14/h5-7,10,13-15H,4H2,1-3H3	VKQACRROYLLHIG-UHFFFAOYSA-N	C12H18O3	210.126
2-(Methylamino)pyridine-TP1	CNC1=CC=C(C(=N1)O)O	InChI=1S/C6H8N2O2/c1-7-5-3-2-4(9)6(10)8-5/h2-3,9H,1H3,(H2,7,8,10)	OAGNUBLPJNDPMW-UHFFFAOYSA-N	C6H8N2O2	140.059
2-(Methylamino)pyridine-TP2	NC1=CC=CC=N1	InChI=1S/C5H6N2/c6-5-3-1-2-4-7-5/h1-4H,(H2,6,7)	ICSNLGPSRYBMBD-UHFFFAOYSA-N	C5H6N2	94.0531
2-(Methylamino)pyridine-TP3	NC1=CC=C(C(=N1)O)O	InChI=1S/C5H6N2O2/c6-4-2-1-3(8)5(9)7-4/h1-2,8H,(H3,6,7,9)	LSUQPKQNTHKZLS-UHFFFAOYSA-N	C5H6N2O2	126.043
2-(Methylamino)pyridine-TP4	CNC(C=CC(O)=O)=NC(O)=O	InChI=1S/C6H8N2O4/c1-7-4(8-6(11)12)2-3-5(9)10/h2-3H,1H3,(H,7,8)(H,9,10)(H,11,12)/b3-2+	HFCRXPLKCISWAV-NSCUHMNNSA-N	C6H8N2O4	172.048
2,4,5-Trichlorophenoxyacetic acid-TP1	C1=C(C(=CC(=C1Cl)Cl)Cl)O	InChI=1S/C6H3Cl3O/c7-3-1-5(9)6(10)2-4(3)8/h1-2,10H	LHJGJYXLEPZJPM-UHFFFAOYSA-N	C6H3Cl3O	195.925
2,4,5-Trichlorophenoxyacetic acid-TP2	O=CC(=O)O	InChI=1S/C2H2O3/c3-1-2(4)5/h1H,(H,4,5)	HHLFWLYXYJOTON-UHFFFAOYSA-N	C2H2O3	74.0004
2,4,5-Trichlorophenoxyacetic acid-TP3	C1=C(C(=CC(=C1)Cl)Cl)OCC(=O)O	InChI=1S/C8H6Cl2O3/c9-5-1-2-7(6(10)3-5)13-4-8(11)12/h1-3H,4H2,(H,11,12)	OVSKIKFHRZPJSS-UHFFFAOYSA-N	C8H6Cl2O3	219.969
2,4,5-Trichlorophenoxyacetic acid-TP4	C1=C(C(=CC=C1Cl)Cl)OCC(=O)O	InChI=1S/C8H6Cl2O3/c9-5-1-2-6(10)7(3-5)13-4-8(11)12/h1-3H,4H2,(H,11,12)	YVPLLFUCNGVUAY-UHFFFAOYSA-N	C8H6Cl2O3	219.969
2,4,5-Trichlorophenoxyacetic acid-TP5	C1=C(C=CC(=C1Cl)Cl)OCC(=O)O	InChI=1S/C8H6Cl2O3/c9-6-2-1-5(3-7(6)10)13-4-8(11)12/h1-3H,4H2,(H,11,12)	SNYRXHULAWEECU-UHFFFAOYSA-N	C8H6Cl2O3	219.969
2,4,5-Trichlorophenoxyacetic acid-TP6	C1(=C(C(=CC(=C1Cl)Cl)Cl)O)O	InChI=1S/C6H3Cl3O2/c7-2-1-3(8)5(10)6(11)4(2)9/h1,10-11H	LZHZRJKVYOHNTJ-UHFFFAOYSA-N	C6H3Cl3O2	211.92
2,4,5-Trichlorophenoxyacetic acid-TP7	C1=C(C(=CC(=C1)Cl)Cl)O	InChI=1S/C6H4Cl2O/c7-4-1-2-6(9)5(8)3-4/h1-3,9H	HFZWRUODUSTPEG-UHFFFAOYSA-N	C6H4Cl2O	161.964
2,4,5-Trichlorophenoxyacetic acid-TP8	C1=C(C(=CC=C1Cl)Cl)O	InChI=1S/C6H4Cl2O/c7-4-1-2-5(8)6(9)3-4/h1-3,9H	RANCECPPZPIPNO-UHFFFAOYSA-N	C6H4Cl2O	161.964
2,4,5-Trichlorophenoxyacetic acid-TP9	C1=C(C=CC(=C1Cl)Cl)O	InChI=1S/C6H4Cl2O/c7-5-2-1-4(9)3-6(5)8/h1-3,9H	WDNBURPWRNALGP-UHFFFAOYSA-N	C6H4Cl2O	161.964
2,4,5-Trichlorophenoxyacetic acid-TP11	C1=C(C(=CC=C1)Cl)OCC(=O)O	InChI=1S/C8H7ClO3/c9-6-3-1-2-4-7(6)12-5-8(10)11/h1-4H,5H2,(H,10,11)	OPQYFNRLWBWCST-UHFFFAOYSA-N	C8H7ClO3	186.008
2,4,5-Trichlorophenoxyacetic acid-TP12	C1=C(C=CC(=C1)Cl)OCC(=O)O	InChI=1S/C8H7ClO3/c9-6-1-3-7(4-2-6)12-5-8(10)11/h1-4H,5H2,(H,10,11)	SODPIMGUZLOIPE-UHFFFAOYSA-N	C8H7ClO3	186.008
2,4,5-Trichlorophenoxyacetic acid-TP13	C1=C(C=CC=C1Cl)OCC(=O)O	InChI=1S/C8H7ClO3/c9-6-2-1-3-7(4-6)12-5-8(10)11/h1-4H,5H2,(H,10,11)	XSBUXVWJQVTYLC-UHFFFAOYSA-N	C8H7ClO3	186.008
2,4-Dichlorophenoxyacetic acid-TP1	C1=CC(=C(C=C1Cl)Cl)O	InChI=1S/C6H4Cl2O/c7-4-1-2-6(9)5(8)3-4/h1-3,9H	HFZWRUODUSTPEG-UHFFFAOYSA-N	C6H4Cl2O	161.964
2,4-Dichlorophenoxyacetic acid-TP2	O=CC(=O)O	InChI=1S/C2H2O3/c3-1-2(4)5/h1H,(H,4,5)	HHLFWLYXYJOTON-UHFFFAOYSA-N	C2H2O3	74.0004
2,4-Dichlorophenoxyacetic acid-TP3	C1=CC(=C(C=C1)Cl)OCC(=O)O	InChI=1S/C8H7ClO3/c9-6-3-1-2-4-7(6)12-5-8(10)11/h1-4H,5H2,(H,10,11)	OPQYFNRLWBWCST-UHFFFAOYSA-N	C8H7ClO3	186.008
2,4-Dichlorophenoxyacetic acid-TP4	C1=CC(=CC=C1Cl)OCC(=O)O	InChI=1S/C8H7ClO3/c9-6-1-3-7(4-2-6)12-5-8(10)11/h1-4H,5H2,(H,10,11)	SODPIMGUZLOIPE-UHFFFAOYSA-N	C8H7ClO3	186.008
2,4-Dichlorophenoxyacetic acid-TP5	C1=C(C(=C(C=C1Cl)Cl)O)O	InChI=1S/C6H4Cl2O2/c7-3-1-4(8)6(10)5(9)2-3/h1-2,9-10H	XSXYVLIPQMXCBV-UHFFFAOYSA-N	C6H4Cl2O2	177.959
2,4-Dichlorophenoxyacetic acid-TP9	C1=CC(=CC=C1)OCC(=O)O	InChI=1S/C8H8O3/c9-8(10)6-11-7-4-2-1-3-5-7/h1-5H,6H2,(H,9,10)	LCPDWSOZIOUXRV-UHFFFAOYSA-N	C8H8O3	152.047
2,6-Dichlorobenzamide-TP1	c1cc(c(c(c1)Cl)C(=O)O)Cl	InChI=1S/C7H4Cl2O2/c8-4-2-1-3-5(9)6(4)7(10)11/h1-3H,(H,10,11)	MRUDNSFOFOQZDA-UHFFFAOYSA-N	C7H4Cl2O2	189.959
2,6-Dichlorobenzamide-TP2	C1=CC(=C(C=C1)C(=O)N)Cl	InChI=1S/C7H6ClNO/c8-6-4-2-1-3-5(6)7(9)10/h1-4H,(H2,9,10)	RBGDLYUEXLWQBZ-UHFFFAOYSA-N	C7H6ClNO	155.014
2,6-Dichlorobenzamide-TP3	c1cc(c(cc1)C(=O)O)Cl	InChI=1S/C7H5ClO2/c8-6-4-2-1-3-5(6)7(9)10/h1-4H,(H,9,10)	IKCLCGXPQILATA-UHFFFAOYSA-N	C7H5ClO2	155.998
2,6-Dichlorobenzamide-TP4	C1=CC=C(C=C1)C(=O)N	InChI=1S/C7H7NO/c8-7(9)6-4-2-1-3-5-6/h1-5H,(H2,8,9)	KXDAEFPNCMNJSK-UHFFFAOYSA-N	C7H7NO	121.053
2-Hydroxyquinoline-TP1	C1(=C(C=C2C(=C1)C=CC(=O)N2)O)O	InChI=1S/C9H7NO3/c11-7-3-5-1-2-9(13)10-6(5)4-8(7)12/h1-4,11-12H,(H,10,13)	ODVFANKOECUNCN-UHFFFAOYSA-N	C9H7NO3	177.043
2-Hydroxyquinoline-TP2	C1(=CC=C2C(=C1O)C=CC(=O)N2)O	InChI=1S/C9H7NO3/c11-7-3-2-6-5(9(7)13)1-4-8(12)10-6/h1-4,11,13H,(H,10,12)	UTBOUXWUGRVEPB-UHFFFAOYSA-N	C9H7NO3	177.043
2-Hydroxyquinoline-TP3	C1=C(C(=C2C(=C1)C=CC(=O)N2)O)O	InChI=1S/C9H7NO3/c11-6-3-1-5-2-4-7(12)10-8(5)9(6)13/h1-4,11,13H,(H,10,12)	XUAVKWHEBZJRBZ-UHFFFAOYSA-N	C9H7NO3	177.043
2-Hydroxyquinoline-TP4	C1(=C(C=C2C(=C1O)C=CC(=O)N2)O)O	InChI=1S/C9H7NO4/c11-6-3-5-4(8(13)9(6)14)1-2-7(12)10-5/h1-3,11,13-14H,(H,10,12)	MGAKDIDVBFNCTI-UHFFFAOYSA-N	C9H7NO4	193.038
2-Hydroxyquinoline-TP5	C1(=C(C(=C2C(=C1)C=CC(=O)N2)O)O)O	InChI=1S/C9H7NO4/c11-5-3-4-1-2-6(12)10-7(4)9(14)8(5)13/h1-3,11,13-14H,(H,10,12)	KCXCJOSXPBPFOX-UHFFFAOYSA-N	C9H7NO4	193.038
2-Hydroxyquinoline-TP6	C(C=C1C(=CC(O)=O)NC(C=C1)=O)(O)=O	InChI=1S/C9H7NO5/c11-7-2-1-5(3-8(12)13)6(10-7)4-9(14)15/h1-4H,(H,10,11)(H,12,13)(H,14,15)/b5-3+,6-4+	CUQGKSLBYKDSEC-GGWOSOGESA-N	C9H7NO5	209.032
2-Hydroxyquinoline-TP7	C(C=CC1=C(C(O)=O)C=CC(=O)N1)(O)=O	InChI=1S/C9H7NO5/c11-7-3-1-5(9(14)15)6(10-7)2-4-8(12)13/h1-4H,(H,10,11)(H,12,13)(H,14,15)/b4-2+	WYQQFKWNTSDMIO-DUXPYHPUSA-N	C9H7NO5	209.032
2-Hydroxyquinoline-TP8	C(C(O)=O)=CC1=C(C(O)=O)NC(C=C1)=O	InChI=1S/C9H7NO5/c11-6-3-1-5(2-4-7(12)13)8(10-6)9(14)15/h1-4H,(H,10,11)(H,12,13)(H,14,15)	UBWOHSRBZAWJFJ-UHFFFAOYSA-N	C9H7NO5	209.032
3-Hydroxycarbamazepine-TP1	C1=CC=C2C(=C1)C=CC3=C(N2)C=C(C=C3)O	InChI=1S/C14H11NO/c16-12-8-7-11-6-5-10-3-1-2-4-13(10)15-14(11)9-12/h1-9,15-16H	NBDSPFLUFKHKAB-UHFFFAOYSA-N	C14H11NO	209.084
3-Hydroxycarbamazepine-TP2	C(=O)(N)O	InChI=1S/CH3NO2/c2-1(3)4/h2H2,(H,3,4)	KXDHJXZQYSOELW-UHFFFAOYSA-N	CH3NO2	61.0164
3-Hydroxycarbamazepine-TP3	C1=CC=C2C(=C1)CCC3=C(N2C(=O)N)C=C(C=C3)O	InChI=1S/C15H14N2O2/c16-15(19)17-13-4-2-1-3-10(13)5-6-11-7-8-12(18)9-14(11)17/h1-4,7-9,18H,5-6H2,(H2,16,19)	LZQVOLMWNAOTQH-UHFFFAOYSA-N	C15H14N2O2	254.106
3-Hydroxycarbamazepine-TP4	C1=CC=C(C(=C1)C=CC2=C([CH](=C(C=C2)O)O)O)NC(=O)N	InChI=1S/C15H15N2O4/c16-15(21)17-11-4-2-1-3-9(11)5-6-10-7-8-12(18)14(20)13(10)19/h1-8,14,18-20H,(H3,16,17,21)/b6-5+	DHOBIWBCXKFTAC-AATRIKPKSA-N	C15H15N2O4	287.103
3-Hydroxycarbamazepine-TP5	C1=CC=C2C(=C1)CCC3=C(N2)C=C(C=C3)O	InChI=1S/C14H13NO/c16-12-8-7-11-6-5-10-3-1-2-4-13(10)15-14(11)9-12/h1-4,7-9,15-16H,5-6H2	VICJHHAIPXHTKJ-UHFFFAOYSA-N	C14H13NO	211.1
3-Hydroxycarbamazepine-TP6	C1=CC=C(C(=C1)C=CC2=C([CH](=C(C=C2)O)O)O)N	InChI=1S/C14H14NO3/c15-11-4-2-1-3-9(11)5-6-10-7-8-12(16)14(18)13(10)17/h1-8,14,16-18H,15H2/b6-5+	IMKHIKFVNYSFMH-AATRIKPKSA-N	C14H14NO3	244.097
3-Hydroxycarbamazepine-TP7	C1=CC=C(C(=C1)CCC2=C([CH](=C(C=C2)O)O)O)NC(=O)N	InChI=1S/C15H17N2O4/c16-15(21)17-11-4-2-1-3-9(11)5-6-10-7-8-12(18)14(20)13(10)19/h1-4,7-8,14,18-20H,5-6H2,(H3,16,17,21)	FEUJWKKUOICMCV-UHFFFAOYSA-N	C15H17N2O4	289.119
3-Hydroxycarbamazepine-TP8	C1=CC=C(C(=C1)C=CC2C([CH](=C(C=C2)O)O)=O)NC(=O)N	InChI=1S/C15H15N2O4/c16-15(21)17-11-4-2-1-3-9(11)5-6-10-7-8-12(18)14(20)13(10)19/h1-8,10,14,18,20H,(H3,16,17,21)/b6-5+	NLCSZWFMSWKRCW-AATRIKPKSA-N	C15H15N2O4	287.103
3-Hydroxycarbamazepine-TP9	C1=CC=C(C(=C1)C=CC2=C([CH](C(C=C2)O)=O)O)NC(=O)N	InChI=1S/C15H15N2O4/c16-15(21)17-11-4-2-1-3-9(11)5-6-10-7-8-12(18)14(20)13(10)19/h1-8,12,14,18-19H,(H3,16,17,21)/b6-5+	HCTWOOBSKNUDSU-AATRIKPKSA-N	C15H15N2O4	287.103
3-Hydroxycarbamazepine-TP10	C1=CC=C(C(=C1)C=CC2=C([CH2](C(C=C2)=O)O)O)NC(=O)N	InChI=1S/C15H15N2O4/c16-15(21)17-11-4-2-1-3-9(11)5-6-10-7-8-12(18)14(20)13(10)19/h1-8,19-20H,14H2,(H3,16,17,21)/b6-5+	QMENRPQYYIQRNL-AATRIKPKSA-N	C15H15N2O4	287.103
3-Hydroxycarbamazepine-TP11	C1=CC=C(C(=C1)C=CC2=C([CH](=C(CC2)O)O)O)NC(=O)N	InChI=1S/C15H17N2O4/c16-15(21)17-11-4-2-1-3-9(11)5-6-10-7-8-12(18)14(20)13(10)19/h1-6,14,18-20H,7-8H2,(H3,16,17,21)/b6-5+	LRCSQSZXRYLCJU-AATRIKPKSA-N	C15H17N2O4	289.119
3-Hydroxycarbamazepine-TP12	C1=CC=C(C(=C1)C=CC=2C([CH](=C(CC2)O)O)=O)NC(=O)N	InChI=1S/C15H15N2O4/c16-15(21)17-11-4-2-1-3-9(11)5-6-10-7-8-12(18)14(20)13(10)19/h1-7,14,18,20H,8H2,(H3,16,17,21)/b6-5+	RMHZSJDHQUMMJJ-AATRIKPKSA-N	C15H15N2O4	287.103
3-Hydroxycarbamazepine-TP13	C1=CC=C(C(=C1)CC=C2C([CH](=C(C=C2)O)O)=O)NC(=O)N	InChI=1S/C15H15N2O4/c16-15(21)17-11-4-2-1-3-9(11)5-6-10-7-8-12(18)14(20)13(10)19/h1-4,6-8,14,18,20H,5H2,(H3,16,17,21)/b10-6-	QVUOMZHSYKTBLP-POHAHGRESA-N	C15H15N2O4	287.103
3-Hydroxycarbamazepine-TP14	C1=CC=C(C(=C1)C=CC2=C([CH](C(=CC2)O)=O)O)NC(=O)N	InChI=1S/C15H15N2O4/c16-15(21)17-11-4-2-1-3-9(11)5-6-10-7-8-12(18)14(20)13(10)19/h1-6,8,14,18-19H,7H2,(H3,16,17,21)/b6-5+	SEAVWGYVIHZPAO-AATRIKPKSA-N	C15H15N2O4	287.103
3-Hydroxycarbamazepine-TP15	C1=CC=C(C(=C1)C=CC2C(=[CH](C(C=C2)=O)O)O)NC(=O)N	InChI=1S/C15H15N2O4/c16-15(21)17-11-4-2-1-3-9(11)5-6-10-7-8-12(18)14(20)13(10)19/h1-8,10,14,19-20H,(H3,16,17,21)/b6-5+	AUXPLLCVZQLKIN-AATRIKPKSA-N	C15H15N2O4	287.103
3-Hydroxycarbamazepine-TP16	C1=CC=C(C(=C1)C=CC(C(O)=O)=CC=C([CH](O)=O)O)NC(=O)N	InChI=1S/C15H15N2O6/c16-15(23)17-11-4-2-1-3-9(11)5-6-10(13(19)20)7-8-12(18)14(21)22/h1-8,14,18H,(H,19,20)(H,21,22)(H3,16,17,23)/b6-5?,10-7-,12-8?	IDMUCRDDXOSBAV-ZFUNVGACSA-N	C15H15N2O6	319.093
4,6-Dinitro-o-cresol-TP1	CC1=C(C(=CC(=C1O)[N+](=O)[O-])[N+](=O)[O-])O	InChI=1S/C7H6N2O6/c1-3-6(10)4(8(12)13)2-5(7(3)11)9(14)15/h2,10-11H,1H3	ODDGTMVJLFKOLT-UHFFFAOYSA-N	C7H6N2O6	214.023
4,6-Dinitro-o-cresol-TP2	CC1=CC(=C(C(=C1O)[N+](=O)[O-])O)[N+](=O)[O-]	InChI=1S/C7H6N2O6/c1-3-2-4(8(12)13)7(11)5(6(3)10)9(14)15/h2,10-11H,1H3	QISPECLZPFMWFW-UHFFFAOYSA-N	C7H6N2O6	214.023
4,6-Dinitro-o-cresol-TP3	[CH3](C1=CC(=CC(=C1O)[N+](=O)[O-])[N+](=O)[O-])O	InChI=1S/C7H7N2O6/c10-3-4-1-5(8(12)13)2-6(7(4)11)9(14)15/h1-2,10-11H,3H3	OJIOEFDVIIYWPL-UHFFFAOYSA-N	C7H7N2O6	215.03
4,6-Dinitro-o-cresol-TP4	CC1=C(C(=CC(=C1O)[N+](=O)[O-])O)O	InChI=1S/C7H7NO5/c1-3-6(10)4(8(12)13)2-5(9)7(3)11/h2,9-11H,1H3	JKBNZYWKXZEWIE-UHFFFAOYSA-N	C7H7NO5	185.032
4,6-Dinitro-o-cresol-TP5	CC1=CC(=C(C(=C1O)[N+](=O)[O-])O)O	InChI=1S/C7H7NO5/c1-3-2-4(9)7(11)5(6(3)10)8(12)13/h2,9-11H,1H3	SVASZYJOVVHVHO-UHFFFAOYSA-N	C7H7NO5	185.032
4,6-Dinitro-o-cresol-TP6	CC1=CC(=C(C(=C1O)O)O)[N+](=O)[O-]	InChI=1S/C7H7NO5/c1-3-2-4(8(12)13)6(10)7(11)5(3)9/h2,9-11H,1H3	POVSALLUWBORBZ-UHFFFAOYSA-N	C7H7NO5	185.032
4,6-Dinitro-o-cresol-TP7	CC1=CC(=CC(=C1O)N)[N+](=O)[O-]	InChI=1S/C7H8N2O3/c1-4-2-5(9(11)12)3-6(8)7(4)10/h2-3,10H,8H2,1H3	ZDMBLPBTZZZSIW-UHFFFAOYSA-N	C7H8N2O3	168.053
4,6-Dinitro-o-cresol-TP8	CC1=CC(=CC(=C1O)[N+](=O)[O-])N	InChI=1S/C7H8N2O3/c1-4-2-5(8)3-6(7(4)10)9(11)12/h2-3,10H,8H2,1H3	UDLIJCWLNMTQCF-UHFFFAOYSA-N	C7H8N2O3	168.053
4,6-Dinitro-o-cresol-TP9	CC1=CC(=CC(=C1O)[N+](=O)[O-])O	InChI=1S/C7H7NO4/c1-4-2-5(9)3-6(7(4)10)8(11)12/h2-3,9-10H,1H3	CUIOBHOKYUFZOY-UHFFFAOYSA-N	C7H7NO4	169.038
4,6-Dinitro-o-cresol-TP10	CC1=CC(=CC(=C1O)O)[N+](=O)[O-]	InChI=1S/C7H7NO4/c1-4-2-5(8(11)12)3-6(9)7(4)10/h2-3,9-10H,1H3	VZDSEMYVKHLPLX-UHFFFAOYSA-N	C7H7NO4	169.038
4,6-Dinitro-o-cresol-TP11	CC1=C(C(=C(C(=C1O)[N+](=O)[O-])O)[N+](=O)[O-])O	InChI=1S/C7H6N2O7/c1-2-5(10)3(8(13)14)7(12)4(6(2)11)9(15)16/h10-12H,1H3	NZDKHFLXWRFNOI-UHFFFAOYSA-N	C7H6N2O7	230.018
4,6-Dinitro-o-cresol-TP12	[CH3](C1=C(C(=CC(=C1O)[N+](=O)[O-])[N+](=O)[O-])O)O	InChI=1S/C7H7N2O7/c10-2-3-6(11)4(8(13)14)1-5(7(3)12)9(15)16/h1,10-12H,2H3	MJQCXPPSGAEEAV-UHFFFAOYSA-N	C7H7N2O7	231.025
4,6-Dinitro-o-cresol-TP13	CC1=C(C(=C(C(=C1O)[N+](=O)[O-])O)O)O	InChI=1S/C7H7NO6/c1-2-4(9)3(8(13)14)6(11)7(12)5(2)10/h9-12H,1H3	XWHTULMQYLKMPM-UHFFFAOYSA-N	C7H7NO6	201.027
4,6-Dinitro-o-cresol-TP14	CC1=C(C(=CC(=C1O)N)[N+](=O)[O-])O	InChI=1S/C7H8N2O4/c1-3-6(10)4(8)2-5(7(3)11)9(12)13/h2,10-11H,8H2,1H3	OALKZMHPAUQFNA-UHFFFAOYSA-N	C7H8N2O4	184.048
4,6-Dinitro-o-cresol-TP25	CC(=O)C(=C(C=C(C(=O)O)O)[N+](=O)[O-])O	InChI=1S/C7H7NO7/c1-3(9)6(11)4(8(14)15)2-5(10)7(12)13/h2,10-11H,1H3,(H,12,13)	JHVMEGVAIAYHOZ-UHFFFAOYSA-N	C7H7NO7	217.022
4,6-Dinitro-o-cresol-TP26	CC1=C(C(=CC(=C1O)N)O)O	InChI=1S/C7H9NO3/c1-3-6(10)4(8)2-5(9)7(3)11/h2,9-11H,8H2,1H3	NFYYADCBJRLUBO-UHFFFAOYSA-N	C7H9NO3	155.058
4,6-Dinitro-o-cresol-TP27	CC1=C(C(=CC(=C1O)O)O)O	InChI=1S/C7H8O4/c1-3-6(10)4(8)2-5(9)7(3)11/h2,8-11H,1H3	FNGBMRQJSIEDLE-UHFFFAOYSA-N	C7H8O4	156.042
4,6-Dinitro-o-cresol-TP28	CC(C(C(C=C(C(O)=O)[N+](=O)[O-])=O)O)=O	InChI=1S/C7H7NO7/c1-3(9)6(11)5(10)2-4(7(12)13)8(14)15/h2,6,11H,1H3,(H,12,13)	WLMFEBOUBXPSQS-UHFFFAOYSA-N	C7H7NO7	217.022
4,6-Dinitro-o-cresol-TP30	C(=O)(C(=[OH])CC(=CO)[N+](=O)[O-])[OH2]	InChI=1S/C5H6NO6/c7-2-3(6(11)12)1-4(8)5(9)10/h2,7-9H,1H2/q-1	WWCBMOVZEQGSBM-UHFFFAOYSA-N	C5H7NO6	177.027
4,6-Dinitro-o-cresol-TP31	CC(C(O)=O)=C(C(=CC(O)=O)[N+](=O)[O-])O	InChI=1S/C7H7NO7/c1-3(7(12)13)6(11)4(8(14)15)2-5(9)10/h2,11H,1H3,(H,9,10)(H,12,13)	NTMINLFLOKBCNC-UHFFFAOYSA-N	C7H7NO7	217.022
4,6-Dinitro-o-cresol-TP15	[CH3](C1=CC(=C(C(=C1O)[N+](=O)[O-])O)[N+](=O)[O-])O	InChI=1S/C7H7N2O7/c10-2-3-1-4(8(13)14)7(12)5(6(3)11)9(15)16/h1,10-12H,2H3	KNSCOOSBBTWALL-UHFFFAOYSA-N	C7H7N2O7	231.025
4,6-Dinitro-o-cresol-TP16	CC1=CC(=C(C(=C1O)N)O)[N+](=O)[O-]	InChI=1S/C7H8N2O4/c1-3-2-4(9(12)13)7(11)5(8)6(3)10/h2,10-11H,8H2,1H3	LEUIUCUOKRVODV-UHFFFAOYSA-N	C7H8N2O4	184.048
4,6-Dinitro-o-cresol-TP17	CC1=CC(=C(C(=C1O)[N+](=O)[O-])O)N	InChI=1S/C7H8N2O4/c1-3-2-4(8)7(11)5(6(3)10)9(12)13/h2,10-11H,8H2,1H3	QGMZYCUXAZPNCM-UHFFFAOYSA-N	C7H8N2O4	184.048
4,6-Dinitro-o-cresol-TP32	CC(=C(C(=C(C(=O)O)O)[N+](=O)[O-])O)C=O	InChI=1S/C7H7NO7/c1-3(2-9)5(10)4(8(14)15)6(11)7(12)13/h2,10-11H,1H3,(H,12,13)	NEMZTHGOBLMEKS-UHFFFAOYSA-N	C7H7NO7	217.022
4,6-Dinitro-o-cresol-TP33	CC1=CC(=C(C(=C1O)N)O)O	InChI=1S/C7H9NO3/c1-3-2-4(9)7(11)5(8)6(3)10/h2,9-11H,8H2,1H3	UOYZPSYOGWPEOB-UHFFFAOYSA-N	C7H9NO3	155.058
4,6-Dinitro-o-cresol-TP34	CC(CC(C(=C(C(O)=O)[N+](=O)[O-])O)=O)=O	InChI=1S/C7H7NO7/c1-3(9)2-4(10)6(11)5(7(12)13)8(14)15/h11H,2H2,1H3,(H,12,13)	FGJWUVQMQCEMIC-UHFFFAOYSA-N	C7H7NO7	217.022
4,6-Dinitro-o-cresol-TP35	CC(=CO)CC(=[OH])C(=O)[OH2]	InChI=1S/C6H9O4/c1-4(3-7)2-5(8)6(9)10/h3,7-9H,2H2,1H3/q-1	IMGSBXLAPCFHHO-UHFFFAOYSA-N	C6H10O4	146.058
4,6-Dinitro-o-cresol-TP37	CC(=CC(O)=O)C(=C(C(O)=O)[N+](=O)[O-])O	InChI=1S/C7H7NO7/c1-3(2-4(9)10)6(11)5(7(12)13)8(14)15/h2,11H,1H3,(H,9,10)(H,12,13)/b3-2+,6-5?	WBPGCKWCNUNPIN-QQKWFHSESA-N	C7H7NO7	217.022
4,6-Dinitro-o-cresol-TP38	CC1=CC(=C(C(=C1O)O)O)O	InChI=1S/C7H8O4/c1-3-2-4(8)6(10)7(11)5(3)9/h2,8-11H,1H3	YTNUOGWCFLMGLF-UHFFFAOYSA-N	C7H8O4	156.042
4,6-Dinitro-o-cresol-TP39	CC(=CC(=O)[N+](=O)[O-])C(=C(C(=O)O)O)O	InChI=1S/C7H7NO7/c1-3(2-4(9)8(14)15)5(10)6(11)7(12)13/h2,10-11H,1H3,(H,12,13)/b3-2+,6-5?	FHSAZHCLABTKJG-QQKWFHSESA-N	C7H7NO7	217.022
4,6-Dinitro-o-cresol-TP41	CC1=CC(=C(C(=C1O)O)O)N	InChI=1S/C7H9NO3/c1-3-2-4(8)6(10)7(11)5(3)9/h2,9-11H,8H2,1H3	ZZSQQALAIOWVMH-UHFFFAOYSA-N	C7H9NO3	155.058
4,6-Dinitro-o-cresol-TP42	CC1=C(C(=C(C=C1O)O)[N+](=O)[O-])O	InChI=1S/C7H7NO5/c1-3-4(9)2-5(10)6(7(3)11)8(12)13/h2,9-11H,1H3	GNDQIBYFYGCKKN-UHFFFAOYSA-N	C7H7NO5	185.032
4,6-Dinitro-o-cresol-TP43	CC(C=C(C(O)=O)[N+](=O)[O-])=C(C(O)=O)O	InChI=1S/C7H7NO7/c1-3(5(9)7(12)13)2-4(6(10)11)8(14)15/h2,9H,1H3,(H,10,11)(H,12,13)	WAHNUAIAODGSGV-UHFFFAOYSA-N	C7H7NO7	217.022
4,6-Dinitro-o-cresol-TP44	CC(=CC(=C(C(O)=O)O)[N+](=O)[O-])C(O)=O	InChI=1S/C7H7NO7/c1-3(6(10)11)2-4(8(14)15)5(9)7(12)13/h2,9H,1H3,(H,10,11)(H,12,13)/b3-2+,5-4?	HXJDDYZIWUYZPG-AKNWTJOFSA-N	C7H7NO7	217.022
4,6-Dinitro-o-cresol-TP18	[CH3](C1=C(C(=CC(=C1O)[N+](=O)[O-])O)O)O	InChI=1S/C7H8NO6/c9-2-3-6(11)4(8(13)14)1-5(10)7(3)12/h1,9-12H,2H3	KMPGTMUKYZZDQX-UHFFFAOYSA-N	C7H8NO6	202.035
4,6-Dinitro-o-cresol-TP19	[CH3](C1=CC(=C(C(=C1O)[N+](=O)[O-])O)O)O	InChI=1S/C7H8NO6/c9-2-3-1-4(10)7(12)5(6(3)11)8(13)14/h1,9-12H,2H3	GFQJXBLGUQDNMR-UHFFFAOYSA-N	C7H8NO6	202.035
4,6-Dinitro-o-cresol-TP20	[CH3](C1=CC(=C(C(=C1O)O)O)[N+](=O)[O-])O	InChI=1S/C7H8NO6/c9-2-3-1-4(8(13)14)6(11)7(12)5(3)10/h1,9-12H,2H3	KORKZZOPIPZAJA-UHFFFAOYSA-N	C7H8NO6	202.035
4,6-Dinitro-o-cresol-TP21	[CH3](C1=CC(=CC(=C1O)N)[N+](=O)[O-])O	InChI=1S/C7H9N2O4/c8-6-2-5(9(12)13)1-4(3-10)7(6)11/h1-2,10-11H,8H2,3H3	ITLYSUWSNXZQQM-UHFFFAOYSA-N	C7H9N2O4	185.056
4,6-Dinitro-o-cresol-TP22	[CH3](C1=CC(=CC(=C1O)[N+](=O)[O-])N)O	InChI=1S/C7H9N2O4/c8-5-1-4(3-10)7(11)6(2-5)9(12)13/h1-2,10-11H,8H2,3H3	VIMMBSHTNAQDGF-UHFFFAOYSA-N	C7H9N2O4	185.056
4,6-Dinitro-o-cresol-TP23	[CH3](C1=CC(=CC(=C1O)[N+](=O)[O-])O)O	InChI=1S/C7H8NO5/c9-3-4-1-5(10)2-6(7(4)11)8(12)13/h1-2,9-11H,3H3	ZGFAHHHTOGVHIB-UHFFFAOYSA-N	C7H8NO5	186.04
4,6-Dinitro-o-cresol-TP24	[CH3](C1=CC(=CC(=C1O)O)[N+](=O)[O-])O	InChI=1S/C7H8NO5/c9-3-4-1-5(8(12)13)2-6(10)7(4)11/h1-2,9-11H,3H3	ROZFWLOUQHSIRC-UHFFFAOYSA-N	C7H8NO5	186.04
4,6-Dinitro-o-cresol-TP45	CC1=CC(=CC(=C1O)N)N	InChI=1S/C7H10N2O/c1-4-2-5(8)3-6(9)7(4)10/h2-3,10H,8-9H2,1H3	WSVFDPKNANXQKM-UHFFFAOYSA-N	C7H10N2O	138.079
4,6-Dinitro-o-cresol-TP46	CC1=CC(=CC(=C1O)N)O	InChI=1S/C7H9NO2/c1-4-2-5(9)3-6(8)7(4)10/h2-3,9-10H,8H2,1H3	BGFGFBXEFWPKBP-UHFFFAOYSA-N	C7H9NO2	139.063
4,6-Dinitro-o-cresol-TP47	C=C(CC(=O)C(=O)[OH2])[N+](=O)[O-]	InChI=1S/C5H5NO5/c1-3(6(10)11)2-4(7)5(8)9/h8H,1-2H2	HUBAKPDCNSGJKF-UHFFFAOYSA-N	C5H6NO5	160.025
4,6-Dinitro-o-cresol-TP51	CC(=C(C(=O)O)O)C=C(C=O)[N+](=O)[O-]	InChI=1S/C7H7NO6/c1-4(6(10)7(11)12)2-5(3-9)8(13)14/h2-3,10H,1H3,(H,11,12)	LPOGODVXDZDTPY-UHFFFAOYSA-N	C7H7NO6	201.027
4,6-Dinitro-o-cresol-TP48	CC1=CC(=CC(=C1O)O)N	InChI=1S/C7H9NO2/c1-4-2-5(8)3-6(9)7(4)10/h2-3,9-10H,8H2,1H3	WPJYAPUDRNCXBN-UHFFFAOYSA-N	C7H9NO2	139.063
4,6-Dinitro-o-cresol-TP50	CC1=CC(=CC(=C1O)O)O	InChI=1S/C7H8O3/c1-4-2-5(8)3-6(9)7(4)10/h2-3,8-10H,1H3	GIGNQZIJYUEWTI-UHFFFAOYSA-N	C7H8O3	140.047
4,6-Dinitro-o-cresol-TP52	CC(C=C[N+](=O)[O-])C(=[OH])C(=O)[OH2]	InChI=1S/C6H8NO5/c1-4(2-3-7(11)12)5(8)6(9)10/h2-4,8-9H,1H3/q-1	YQTJQDYMADXRRN-UHFFFAOYSA-N	C6H9NO5	175.048
4,6-Dinitro-o-cresol-TP54	CC(=CC(=CC(O)=O)[N+](=O)[O-])C(O)=O	InChI=1S/C7H7NO6/c1-4(7(11)12)2-5(8(13)14)3-6(9)10/h2-3H,1H3,(H,9,10)(H,11,12)/b4-2+,5-3?	CQVODUHXWRUVSW-HKCOAVLJSA-N	C7H7NO6	201.027
4,6-Dinitro-o-cresol-TP49	CC(CC(C=C(C(O)=O)[N+](=O)[O-])=O)=O	InChI=1S/C7H7NO6/c1-4(9)2-5(10)3-6(7(11)12)8(13)14/h3H,2H2,1H3,(H,11,12)	QYEGEXYFVUNWBX-UHFFFAOYSA-N	C7H7NO6	201.027
4-Hydroxyquinoline-TP1	C1(=C(C=C2C(=C1)C(=O)C=CN2)O)O	InChI=1S/C9H7NO3/c11-7-1-2-10-6-4-9(13)8(12)3-5(6)7/h1-4,12-13H,(H,10,11)	KWDRQDVGVQQQAR-UHFFFAOYSA-N	C9H7NO3	177.043
4-Hydroxyquinoline-TP2	C1(=CC=C2C(=C1O)C(=O)C=CN2)O	InChI=1S/C9H7NO3/c11-6-3-4-10-5-1-2-7(12)9(13)8(5)6/h1-4,12-13H,(H,10,11)	HHUJJYNWSNUCLQ-UHFFFAOYSA-N	C9H7NO3	177.043
4-Hydroxyquinoline-TP3	C1=C(C(=C2C(=C1)C(=O)C=CN2)O)O	InChI=1S/C9H7NO3/c11-6-3-4-10-8-5(6)1-2-7(12)9(8)13/h1-4,12-13H,(H,10,11)	BVXYMDGBBCOPAF-UHFFFAOYSA-N	C9H7NO3	177.043
4-Hydroxyquinoline-TP4	C1=CC=C2C(=C1)C(=O)C(=C(N2)O)O	InChI=1S/C9H7NO3/c11-7-5-3-1-2-4-6(5)10-9(13)8(7)12/h1-4,12H,(H2,10,11,13)	MJORMRFQFZHIGF-UHFFFAOYSA-N	C9H7NO3	177.043
4-Hydroxyquinoline-TP5	C1(=C(C=C2C(=C1O)C(=O)C=CN2)O)O	InChI=1S/C9H7NO4/c11-5-1-2-10-4-3-6(12)8(13)9(14)7(4)5/h1-3,12-14H,(H,10,11)	RLKWQMXITMIYFJ-UHFFFAOYSA-N	C9H7NO4	193.038
4-Hydroxyquinoline-TP6	C1(=C(C(=C2C(=C1)C(=O)C=CN2)O)O)O	InChI=1S/C9H7NO4/c11-5-1-2-10-7-4(5)3-6(12)8(13)9(7)14/h1-3,12-14H,(H,10,11)	QDQQBDPKBAEEKS-UHFFFAOYSA-N	C9H7NO4	193.038
4-Hydroxyquinoline-TP7	C(C=C1C(=CC(O)=O)NC=CC1=O)(O)=O	InChI=1S/C9H7NO5/c11-7-1-2-10-6(4-9(14)15)5(7)3-8(12)13/h1-4,10H,(H,12,13)(H,14,15)/b5-3-,6-4-	XJQNLBVVBAYZRK-GLIMQPGKSA-N	C9H7NO5	209.032
4-Hydroxyquinoline-TP8	C(C=CC1=C(C(O)=O)C(=O)C=CN1)(O)=O	InChI=1S/C9H7NO5/c11-6-3-4-10-5(1-2-7(12)13)8(6)9(14)15/h1-4H,(H,10,11)(H,12,13)(H,14,15)/b2-1+	UZIAQPHRXMBGRV-OWOJBTEDSA-N	C9H7NO5	209.032
4-Hydroxyquinoline-TP9	C(C(O)=O)=CC1=C(C(O)=O)NC=CC1=O	InChI=1S/C9H7NO5/c11-6-3-4-10-8(9(14)15)5(6)1-2-7(12)13/h1-4H,(H,10,11)(H,12,13)(H,14,15)	MSUVIWVFTKEWQT-UHFFFAOYSA-N	C9H7NO5	209.032
4-Hydroxyquinoline-TP10	C1(=C(C=C2C(=C1)C(=O)C(=C(N2)O)O)O)O	InChI=1S/C9H7NO5/c11-5-1-3-4(2-6(5)12)10-9(15)8(14)7(3)13/h1-2,11-12,14H,(H2,10,13,15)	MAWJUTYHTFCQSS-UHFFFAOYSA-N	C9H7NO5	209.032
4-Hydroxyquinoline-TP11	C1(=CC=C2C(=C1O)C(=O)C(=C(N2)O)O)O	InChI=1S/C9H7NO5/c11-4-2-1-3-5(6(4)12)7(13)8(14)9(15)10-3/h1-2,11-12,14H,(H2,10,13,15)	KZHQVOSTVAZOBS-UHFFFAOYSA-N	C9H7NO5	209.032
4-Hydroxyquinoline-TP12	C1=C(C(=C2C(=C1)C(=O)C(=C(N2)O)O)O)O	InChI=1S/C9H7NO5/c11-4-2-1-3-5(7(4)13)10-9(15)8(14)6(3)12/h1-2,11,13-14H,(H2,10,12,15)	PTPBZOPTERLLIG-UHFFFAOYSA-N	C9H7NO5	209.032
6-hydroxyquinoline-TP1	C1=CC2=C(C=C(C(=C2)O)O)N=C1	InChI=1S/C9H7NO2/c11-8-4-6-2-1-3-10-7(6)5-9(8)12/h1-5,11-12H	IFMZKCMCMMMEKQ-UHFFFAOYSA-N	C9H7NO2	161.048
6-hydroxyquinoline-TP2	C1=CC2=C(C=CC(=C2O)O)N=C1	InChI=1S/C9H7NO2/c11-8-4-3-7-6(9(8)12)2-1-5-10-7/h1-5,11-12H	QMLXMGWVERUJPU-UHFFFAOYSA-N	C9H7NO2	161.048
6-hydroxyquinoline-TP3	C1=CC2=C(C(=C(C(=C2)O)O)O)N=C1	InChI=1S/C9H7NO3/c11-6-4-5-2-1-3-10-7(5)9(13)8(6)12/h1-4,11-13H	DRKDPCVJWBMQMS-UHFFFAOYSA-N	C9H7NO3	177.043
6-hydroxyquinoline-TP4	C1=CC2=C(C=C(C(=C2O)O)O)N=C1	InChI=1S/C9H7NO3/c11-7-4-6-5(2-1-3-10-6)8(12)9(7)13/h1-4,11-13H	SOHMTHMZWVSNBR-UHFFFAOYSA-N	C9H7NO3	177.043
6-hydroxyquinoline-TP5	C1=CC(C(=CC(O)=O)N=C1)=CC(O)=O	InChI=1S/C9H7NO4/c11-8(12)4-6-2-1-3-10-7(6)5-9(13)14/h1-5H,(H,11,12)(H,13,14)/b6-4+,7-5?	HKKLABNEYUSUFC-NNUXYFOWSA-N	C9H7NO4	193.038
6-hydroxyquinoline-TP6	C1=CC(=C(C=CC(O)=O)N=C1)C(O)=O	InChI=1S/C9H7NO4/c11-8(12)4-3-7-6(9(13)14)2-1-5-10-7/h1-5H,(H,11,12)(H,13,14)	XFTKFPGFDSYYBZ-UHFFFAOYSA-N	C9H7NO4	193.038
Acesulfame-TP1	CC(=CC(=O)N)OS(=O)(=O)O	InChI=1S/C4H7NO5S/c1-3(2-4(5)6)10-11(7,8)9/h2H,1H3,(H2,5,6)(H,7,8,9)/b3-2+	XGYJWKNTAIAILB-NSCUHMNNSA-N	C4H7NO5S	181.004
Acesulfame-TP2	CC(=CC(=O)O)OS(=O)(=O)O	InChI=1S/C4H6O6S/c1-3(2-4(5)6)10-11(7,8)9/h2H,1H3,(H,5,6)(H,7,8,9)/b3-2+	NQKDYAZJTJWQSG-NSCUHMNNSA-N	C4H6O6S	181.989
Acesulfame-TP3	CC(=CC(=O)N)O	InChI=1S/C4H7NO2/c1-3(6)2-4(5)7/h2,6H,1H3,(H2,5,7)	BIUIEMOYCZHHND-UHFFFAOYSA-N	C4H7NO2	101.048
Paracetamol-TP1	CC(=O)O	InChI=1S/C2H4O2/c1-2(3)4/h1H3,(H,3,4)	QTBSBXVTEAMEQO-UHFFFAOYSA-N	C2H4O2	60.0211
Paracetamol-TP2	NC1=CC=C(C=C1)O	InChI=1S/C6H7NO/c7-5-1-3-6(8)4-2-5/h1-4,8H,7H2	PLIKAWJENQZMHA-UHFFFAOYSA-N	C6H7NO	109.053
Paracetamol-TP4	NC1=CC(=C(C=C1)O)O	InChI=1S/C6H7NO2/c7-4-1-2-5(8)6(9)3-4/h1-3,8-9H,7H2	KDHUXRBROABJBC-UHFFFAOYSA-N	C6H7NO2	125.048
Paracetamol-TP5	C1(=[CH]=[CH]=C(C=C1)=O)=O	InChI=1S/C6H4O2/c7-5-1-2-6(8)4-3-5/h1-4H	AZQWKYJCGOJGHM-UHFFFAOYSA-N	C6H4O2	108.021
Paracetamol-TP6	C1(=CC=C(C=C1)O)O	InChI=1S/C6H6O2/c7-5-1-2-6(8)4-3-5/h1-4,7-8H	QIGBRXMKCJKVMJ-UHFFFAOYSA-N	C6H6O2	110.037
Ametryn-TP1	CC=O	InChI=1S/C2H4O/c1-2-3/h2H,1H3	IKHGUXGNUITLKF-UHFFFAOYSA-N	C2H4O	44.0262
Ametryn-TP2	NC1=NC(=NC(=N1)SC)NC(C)C	InChI=1S/C7H13N5S/c1-4(2)9-6-10-5(8)11-7(12-6)13-3/h4H,1-3H3,(H3,8,9,10,11,12)	PWERJYSEXWGFLB-UHFFFAOYSA-N	C7H13N5S	199.089
Ametryn-TP3	CCNC1=NC(=NC(=N1)SC)N	InChI=1S/C6H11N5S/c1-3-8-5-9-4(7)10-6(11-5)12-2/h3H2,1-2H3,(H3,7,8,9,10,11)	CMKCJDAIKRRBDY-UHFFFAOYSA-N	C6H11N5S	185.074
Ametryn-TP4	C(C)(C)=O	InChI=1S/C3H6O/c1-3(2)4/h1-2H3	CSCPPACGZOOCGX-UHFFFAOYSA-N	C3H6O	58.0419
Ametryn-TP5	CCNC1=NC(=NC(=N1)O)NC(C)C	InChI=1S/C8H15N5O/c1-4-9-6-11-7(10-5(2)3)13-8(14)12-6/h5H,4H2,1-3H3,(H3,9,10,11,12,13,14)	NFMIMWNQWAWNDW-UHFFFAOYSA-N	C8H15N5O	197.128
Ametryn-TP7	NC1=NC(=NC(=N1)SC)N	InChI=1S/C4H7N5S/c1-10-4-8-2(5)7-3(6)9-4/h1H3,(H4,5,6,7,8,9)	SFPNVVXUUHYBQW-UHFFFAOYSA-N	C4H7N5S	157.042
Ametryn-TP8	NC1=NC(=NC(=N1)S(C)=O)NC(C)C	InChI=1S/C7H13N5OS/c1-4(2)9-6-10-5(8)11-7(12-6)14(3)13/h4H,1-3H3,(H3,8,9,10,11,12)	VYZQYFXKEPDUSW-UHFFFAOYSA-N	C7H13N5OS	215.084
Ametryn-TP9	NC1=NC(=NC(=N1)S)NC(C)C	InChI=1S/C6H11N5S/c1-3(2)8-5-9-4(7)10-6(12)11-5/h3H,1-2H3,(H4,7,8,9,10,11,12)	GDKPKAUZECOZDH-UHFFFAOYSA-N	C6H11N5S	185.074
Ametryn-TP10	CCNC1=NC(=NC(=N1)S(C)=O)N	InChI=1S/C6H11N5OS/c1-3-8-5-9-4(7)10-6(11-5)13(2)12/h3H2,1-2H3,(H3,7,8,9,10,11)	VFQZWCPLYZBLFM-UHFFFAOYSA-N	C6H11N5OS	201.068
Ametryn-TP11	CCNC1=NC(=NC(=N1)S)N	InChI=1S/C5H9N5S/c1-2-7-4-8-3(6)9-5(11)10-4/h2H2,1H3,(H4,6,7,8,9,10,11)	YYXVXLFAFFJWDY-UHFFFAOYSA-N	C5H9N5S	171.058
Ametryn-TP13	CCNC1=NC(=NC(=N1)O)O	InChI=1S/C5H8N4O2/c1-2-6-3-7-4(10)9-5(11)8-3/h2H2,1H3,(H3,6,7,8,9,10,11)	ILHRXTGGTUPFJR-UHFFFAOYSA-N	C5H8N4O2	156.065
Ametryn-TP16	C1(=NC(=NC(=N1)O)NC(C)C)O	InChI=1S/C6H10N4O2/c1-3(2)7-4-8-5(11)10-6(12)9-4/h3H,1-2H3,(H3,7,8,9,10,11,12)	DBFMBHXVWIURSV-UHFFFAOYSA-N	C6H10N4O2	170.08
Ametryn-TP17	NC1=NC(=NC(=N1)O)NC(C)C	InChI=1S/C6H11N5O/c1-3(2)8-5-9-4(7)10-6(12)11-5/h3H,1-2H3,(H4,7,8,9,10,11,12)	GCKLGRUZDXSATG-UHFFFAOYSA-N	C6H11N5O	169.096
Ametryn-TP18	CCNC1=NC(=NC(=N1)O)N	InChI=1S/C5H9N5O/c1-2-7-4-8-3(6)9-5(11)10-4/h2H2,1H3,(H4,6,7,8,9,10,11)	XRVCXZWINJOORX-UHFFFAOYSA-N	C5H9N5O	155.081
Antipyrine-TP1	CC1=CC(=O)N(N1C)C2=C(C(=CC=C2)O)O	InChI=1S/C11H12N2O3/c1-7-6-10(15)13(12(7)2)8-4-3-5-9(14)11(8)16/h3-6,14,16H,1-2H3	JQQJZUIKMDMBFO-UHFFFAOYSA-N	C11H12N2O3	220.085
Antipyrine-TP2	CC1=CC(=O)N(N1C)C2=CC(=C(C=C2)O)O	InChI=1S/C11H12N2O3/c1-7-5-11(16)13(12(7)2)8-3-4-9(14)10(15)6-8/h3-6,14-15H,1-2H3	ZTAYKPUFNRYQBW-UHFFFAOYSA-N	C11H12N2O3	220.085
Antipyrine-TP3	[CH3](C1=CC(=O)N(N1C)C2=CC=CC=C2)O	InChI=1S/C11H13N2O2/c1-12-10(8-14)7-11(15)13(12)9-5-3-2-4-6-9/h2-7,14H,1,8H3	RZBJLJILZQJCLK-UHFFFAOYSA-N	C11H13N2O2	205.098
Antipyrine-TP4	CC1=CC(=O)N(N1C)C2=CC=C[CH](=[CH]2O)O	InChI=1S/C11H14N2O3/c1-7-6-10(15)13(12(7)2)8-4-3-5-9(14)11(8)16/h3-6,9,11,14,16H,1-2H3	JGJUZLNPCMDACC-UHFFFAOYSA-N	C11H14N2O3	222.1
Antipyrine-TP5	Cc1cc(=O)n(n1C)C(=O)C=CC=C(C(=O)O)O	InChI=1S/C11H12N2O5/c1-7-6-10(16)13(12(7)2)9(15)5-3-4-8(14)11(17)18/h3-6,14H,1-2H3,(H,17,18)/b5-3+,8-4?	ORUMVKOWOOVVSI-RISBOPBDSA-N	C11H12N2O5	252.075
Antipyrine-TP6	Cc1cc(=O)n(n1C)C(=O)O	InChI=1S/C6H8N2O3/c1-4-3-5(9)8(6(10)11)7(4)2/h3H,1-2H3,(H,10,11)	RSYRMDGBGHSNNW-UHFFFAOYSA-N	C6H8N2O3	156.053
Antipyrine-TP7	C(=O)(C(=[OH])CC=C)[OH2]	InChI=1S/C5H7O3/c1-2-3-4(6)5(7)8/h2,6-7H,1,3H2/q-1	FQJNIRWLNOAYNU-UHFFFAOYSA-N	C5H8O3	116.047
Antipyrine-TP8	CC1=CC(=O)N(N1C)C(C(O)=O)=CC=CC(O)=O	InChI=1S/C11H12N2O5/c1-7-6-9(14)13(12(7)2)8(11(17)18)4-3-5-10(15)16/h3-6H,1-2H3,(H,15,16)(H,17,18)/b5-3?,8-4+	VZTHOQZJWHCGEK-ZDUSDAAASA-N	C11H12N2O5	252.075
Antipyrine-TP9	Cc1cc(=O)n(n1C)C(=CC=C(C(=O)O)O)C=O	InChI=1S/C11H12N2O5/c1-7-5-10(16)13(12(7)2)8(6-14)3-4-9(15)11(17)18/h3-6,15H,1-2H3,(H,17,18)	LRNOIRJOPJQTEZ-UHFFFAOYSA-N	C11H12N2O5	252.075
Antipyrine-TP10	Cc1cc(=O)n(n1C)C=CCC(=[OH])C(=O)[OH2]	InChI=1S/C10H13N2O4/c1-7-6-9(14)12(11(7)2)5-3-4-8(13)10(15)16/h3,5-6,13,15H,4H2,1-2H3/q-1/b5-3+	LPXKSQDZCYPVBI-HWKANZROSA-N	C10H14N2O4	226.095
Antipyrine-TP12	CC1=CC(=O)N(N1C)C(=CC(O)=O)C=CC(O)=O	InChI=1S/C11H12N2O5/c1-7-5-9(14)13(12(7)2)8(6-11(17)18)3-4-10(15)16/h3-6H,1-2H3,(H,15,16)(H,17,18)/b4-3+,8-6?	LHRJIVVYXSHNGL-DLKPUZSLSA-N	C11H12N2O5	252.075
Antipyrine-TP13	[CH3](C1=CC(=O)N(N1C)C2=C(C(=CC=C2)O)O)O	InChI=1S/C11H13N2O4/c1-12-7(6-14)5-10(16)13(12)8-3-2-4-9(15)11(8)17/h2-5,14-15,17H,1,6H3	WVTCWOWNXFUVGC-UHFFFAOYSA-N	C11H13N2O4	237.088
Antipyrine-TP14	[CH3](C1=CC(=O)N(N1C)C2=CC(=C(C=C2)O)O)O	InChI=1S/C11H13N2O4/c1-12-8(6-14)5-11(17)13(12)7-2-3-9(15)10(16)4-7/h2-5,14-16H,1,6H3	GSJYJRULSKDTAB-UHFFFAOYSA-N	C11H13N2O4	237.088
Antipyrine-TP15	[CH3](C1=CC(=O)N(N1C)C2=CC=C[CH](=[CH]2O)O)O	InChI=1S/C11H15N2O4/c1-12-7(6-14)5-10(16)13(12)8-3-2-4-9(15)11(8)17/h2-5,9,11,14-15,17H,1,6H3	KHPYNAFEDKJLGS-UHFFFAOYSA-N	C11H15N2O4	239.103
Atenolol-TP1	CC(C)NCC(COC1=CC=C(C=C1)CC(=O)N)=O	InChI=1S/C14H20N2O3/c1-10(2)16-8-12(17)9-19-13-5-3-11(4-6-13)7-14(15)18/h3-6,10,16H,7-9H2,1-2H3,(H2,15,18)	SXJUENPYXDHTLC-UHFFFAOYSA-N	C14H20N2O3	264.147
Atenolol-TP2	CC(C)NCC(C=O)O	InChI=1S/C6H13NO2/c1-5(2)7-3-6(9)4-8/h4-7,9H,3H2,1-2H3	ZHLXGCCCUUAPJK-UHFFFAOYSA-N	C6H13NO2	131.095
Atenolol-TP3	C1(=CC=C(C=C1)CC(=O)N)O	InChI=1S/C8H9NO2/c9-8(11)5-6-1-3-7(10)4-2-6/h1-4,10H,5H2,(H2,9,11)	YBPAYPRLUDCSEY-UHFFFAOYSA-N	C8H9NO2	151.063
Atenolol-TP4	CC(C)NCC(COc1ccc(cc1)CC(=O)O)O	InChI=1S/C14H21NO4/c1-10(2)15-8-12(16)9-19-13-5-3-11(4-6-13)7-14(17)18/h3-6,10,12,15-16H,7-9H2,1-2H3,(H,17,18)	PUQIRTNPJRFRCZ-UHFFFAOYSA-N	C14H21NO4	267.147
Atenolol-TP5	CC(C)=O	InChI=1S/C3H6O/c1-3(2)4/h1-2H3	CSCPPACGZOOCGX-UHFFFAOYSA-N	C3H6O	58.0419
Atenolol-TP6	NCC(COC1=CC=C(C=C1)CC(=O)N)O	InChI=1S/C11H16N2O3/c12-6-9(14)7-16-10-3-1-8(2-4-10)5-11(13)15/h1-4,9,14H,5-7,12H2,(H2,13,15)	UWMXVJVTKRSOPW-UHFFFAOYSA-N	C11H16N2O3	224.116
Atenolol-TP7	CC(C)N	InChI=1S/C3H9N/c1-3(2)4/h3H,4H2,1-2H3	JJWLVOIRVHMVIS-UHFFFAOYSA-N	C3H9N	59.0735
Atenolol-TP8	C(C(COC1=CC=C(C=C1)CC(=O)N)O)=O	InChI=1S/C11H13NO4/c12-11(15)5-8-1-3-10(4-2-8)16-7-9(14)6-13/h1-4,6,9,14H,5,7H2,(H2,12,15)	VDBKWZYEXXYMAA-UHFFFAOYSA-N	C11H13NO4	223.084
Atenolol-TP11	CC(C)NCC(=O)COc1ccc(cc1)CC(=O)O	InChI=1S/C14H19NO4/c1-10(2)15-8-12(16)9-19-13-5-3-11(4-6-13)7-14(17)18/h3-6,10,15H,7-9H2,1-2H3,(H,17,18)	DSZWYQGXHLISKV-UHFFFAOYSA-N	C14H19NO4	265.131
Atenolol-TP12	NCC(COC1=CC=C(C=C1)CC(=O)N)=O	InChI=1S/C11H14N2O3/c12-6-9(14)7-16-10-3-1-8(2-4-10)5-11(13)15/h1-4H,5-7,12H2,(H2,13,15)	DWEGJIZOEQQTAW-UHFFFAOYSA-N	C11H14N2O3	222.1
Atenolol-TP13	C(C(COC1=CC=C(C=C1)CC(=O)N)=O)=O	InChI=1S/C11H11NO4/c12-11(15)5-8-1-3-10(4-2-8)16-7-9(14)6-13/h1-4,6H,5,7H2,(H2,12,15)	QJQRFHBGFAIIKM-UHFFFAOYSA-N	C11H11NO4	221.069
Atenolol-TP16	NCC(COc1ccc(cc1)CC(=O)O)O	InChI=1S/C11H15NO4/c12-6-9(13)7-16-10-3-1-8(2-4-10)5-11(14)15/h1-4,9,13H,5-7,12H2,(H,14,15)	AFDWJLSGYKXCCF-UHFFFAOYSA-N	C11H15NO4	225.1
Atenolol-TP17	C(=O)C(COc1ccc(cc1)CC(=O)O)O	InChI=1S/C11H12O5/c12-6-9(13)7-16-10-3-1-8(2-4-10)5-11(14)15/h1-4,6,9,13H,5,7H2,(H,14,15)	YWHVHCGUKMZRNE-UHFFFAOYSA-N	C11H12O5	224.068
Atenolol-TP18	CC(C)NC(CCOc1ccc(cc1)CC(=O)O)O	InChI=1S/C14H21NO4/c1-10(2)15-13(16)7-8-19-12-5-3-11(4-6-12)9-14(17)18/h3-6,10,13,15-16H,7-9H2,1-2H3,(H,17,18)	PEBOZINUQLMYLN-UHFFFAOYSA-N	C14H21NO4	267.147
Atenolol-TP21	NC(CCOC1=CC=C(C=C1)CC(=O)N)O	InChI=1S/C11H16N2O3/c12-10(14)5-6-16-9-3-1-8(2-4-9)7-11(13)15/h1-4,10,14H,5-7,12H2,(H2,13,15)	VKQVYOGLLCYYSS-UHFFFAOYSA-N	C11H16N2O3	224.116
Atenolol-TP22	C(=O)(C(COc1ccc(cc1)CC(=O)N)O)O	InChI=1S/C11H13NO5/c12-10(14)5-7-1-3-8(4-2-7)17-6-9(13)11(15)16/h1-4,9,13H,5-6H2,(H2,12,14)(H,15,16)	GCNFLPACMCESEE-UHFFFAOYSA-N	C11H13NO5	239.079
Atenolol-TP24	C(CCOC1=CC=C(C=C1)CC(=O)N)(O)=O	InChI=1S/C11H13NO4/c12-10(13)7-8-1-3-9(4-2-8)16-6-5-11(14)15/h1-4H,5-7H2,(H2,12,13)(H,14,15)	YRPNAVHNBNAXEB-UHFFFAOYSA-N	C11H13NO4	223.084
Atrazine-TP1	CCNC1=NC(=NC=N1)NC(C)C	InChI=1S/C8H15N5/c1-4-9-7-10-5-11-8(13-7)12-6(2)3/h5-6H,4H2,1-3H3,(H2,9,10,11,12,13)	DWWKJVDRGAIXJI-UHFFFAOYSA-N	C8H15N5	181.133
Atrazine-TP2	CC=O	InChI=1S/C2H4O/c1-2-3/h2H,1H3	IKHGUXGNUITLKF-UHFFFAOYSA-N	C2H4O	44.0262
Atrazine-TP3	NC1=NC(=NC(=N1)Cl)NC(C)C	InChI=1S/C6H10ClN5/c1-3(2)9-6-11-4(7)10-5(8)12-6/h3H,1-2H3,(H3,8,9,10,11,12)	DFWFIQKMSFGDCQ-UHFFFAOYSA-N	C6H10ClN5	187.062
Atrazine-TP4	CCNC1=NC(=NC(=N1)Cl)N	InChI=1S/C5H8ClN5/c1-2-8-5-10-3(6)9-4(7)11-5/h2H2,1H3,(H3,7,8,9,10,11)	IVENSCMCQBJAKW-UHFFFAOYSA-N	C5H8ClN5	173.047
Atrazine-TP5	C(C)(C)=O	InChI=1S/C3H6O/c1-3(2)4/h1-2H3	CSCPPACGZOOCGX-UHFFFAOYSA-N	C3H6O	58.0419
Atrazine-TP6	CCNC1=NC(=NC(=N1)O)NC(C)C	InChI=1S/C8H15N5O/c1-4-9-6-11-7(10-5(2)3)13-8(14)12-6/h5H,4H2,1-3H3,(H3,9,10,11,12,13,14)	NFMIMWNQWAWNDW-UHFFFAOYSA-N	C8H15N5O	197.128
Atrazine-TP7	NC1=NC(=NC=N1)NC(C)C	InChI=1S/C6H11N5/c1-4(2)10-6-9-3-8-5(7)11-6/h3-4H,1-2H3,(H3,7,8,9,10,11)	WBEKRMVYCWRRDJ-UHFFFAOYSA-N	C6H11N5	153.101
Atrazine-TP8	CCNC1=NC(=NC=N1)N	InChI=1S/C5H9N5/c1-2-7-5-9-3-8-4(6)10-5/h3H,2H2,1H3,(H3,6,7,8,9,10)	ZCMOXKOUKFOYFB-UHFFFAOYSA-N	C5H9N5	139.086
Atrazine-TP10	NC1=NC(=NC(=N1)Cl)N	InChI=1S/C3H4ClN5/c4-1-7-2(5)9-3(6)8-1/h(H4,5,6,7,8,9)	FVFVNNKYKYZTJU-UHFFFAOYSA-N	C3H4ClN5	145.016
Atrazine-TP11	C1(=NC(=NC(=N1)Cl)NC(C)C)O	InChI=1S/C6H9ClN4O/c1-3(2)8-5-9-4(7)10-6(12)11-5/h3H,1-2H3,(H2,8,9,10,11,12)	RENJVZBIVKQIPU-UHFFFAOYSA-N	C6H9ClN4O	188.046
Atrazine-TP12	NC1=NC(=NC(=N1)O)NC(C)C	InChI=1S/C6H11N5O/c1-3(2)8-5-9-4(7)10-6(12)11-5/h3H,1-2H3,(H4,7,8,9,10,11,12)	GCKLGRUZDXSATG-UHFFFAOYSA-N	C6H11N5O	169.096
Atrazine-TP13	CCNC1=NC(=NC(=N1)Cl)O	InChI=1S/C5H7ClN4O/c1-2-7-4-8-3(6)9-5(11)10-4/h2H2,1H3,(H2,7,8,9,10,11)	NZRYDMXBGUDOMX-UHFFFAOYSA-N	C5H7ClN4O	174.031
Atrazine-TP14	CCNC1=NC(=NC(=N1)O)N	InChI=1S/C5H9N5O/c1-2-7-4-8-3(6)9-5(11)10-4/h2H2,1H3,(H4,6,7,8,9,10,11)	XRVCXZWINJOORX-UHFFFAOYSA-N	C5H9N5O	155.081
Atrazine-TP16	CCNC1=NC(=NC(=N1)O)O	InChI=1S/C5H8N4O2/c1-2-6-3-7-4(10)9-5(11)8-3/h2H2,1H3,(H3,6,7,8,9,10,11)	ILHRXTGGTUPFJR-UHFFFAOYSA-N	C5H8N4O2	156.065
Atrazine-TP19	C1(=NC(=NC(=N1)O)NC(C)C)O	InChI=1S/C6H10N4O2/c1-3(2)7-4-8-5(11)10-6(12)9-4/h3H,1-2H3,(H3,7,8,9,10,11,12)	DBFMBHXVWIURSV-UHFFFAOYSA-N	C6H10N4O2	170.08
Azinophos-ethyl-TP1	CCOP(OCC)(SCN1C(=O)C2=CC=CC=C2N=N1)=O	InChI=1S/C12H16N3O4PS/c1-3-18-20(17,19-4-2)21-9-15-12(16)10-7-5-6-8-11(10)13-14-15/h5-8H,3-4,9H2,1-2H3	ZADDJRKYRQDYKM-UHFFFAOYSA-N	C12H16N3O4PS	329.06
Azinophos-ethyl-TP2	CCOP(=S)(OCC)SCO	InChI=1S/C5H13O3PS2/c1-3-7-9(10,8-4-2)11-5-6/h6H,3-5H2,1-2H3	LWSTZUNJDNYMJG-UHFFFAOYSA-N	C5H13O3PS2	216.004
Azinophos-ethyl-TP3	N1C(=O)C2=CC=CC=C2N=N1	InChI=1S/C7H5N3O/c11-7-5-3-1-2-4-6(5)8-10-9-7/h1-4H,(H,8,9,11)	DMSSTTLDFWKBSX-UHFFFAOYSA-N	C7H5N3O	147.043
Azinophos-ethyl-TP4	CCOP(=S)(OCC)S	InChI=1S/C4H11O2PS2/c1-3-5-7(8,9)6-4-2/h3-4H2,1-2H3,(H,8,9)	IRDLUHRVLVEUHA-UHFFFAOYSA-N	C4H11O2PS2	185.994
Azinophos-ethyl-TP5	C(N1C(=O)C2=CC=CC=C2N=N1)=O	InChI=1S/C8H5N3O2/c12-5-11-8(13)6-3-1-2-4-7(6)9-10-11/h1-5H	ILIBBEVZRORCPL-UHFFFAOYSA-N	C8H5N3O2	175.038
Azinophos-ethyl-TP6	CCO	InChI=1S/C2H6O/c1-2-3/h3H,2H2,1H3	LFQSCWFLJHTTHZ-UHFFFAOYSA-N	C2H6O	46.0419
Azinophos-ethyl-TP7	OP(=S)(OCC)SCN1C(=O)C2=CC=CC=C2N=N1	InChI=1S/C10H12N3O3PS2/c1-2-16-17(15,18)19-7-13-10(14)8-5-3-4-6-9(8)11-12-13/h3-6H,2,7H2,1H3,(H,15,18)	LZUUKXRSFWVHBP-UHFFFAOYSA-N	C10H12N3O3PS2	317.006
Azinophos-ethyl-TP8	CCOP(=S)(OCC)O	InChI=1S/C4H11O3PS/c1-3-6-8(5,9)7-4-2/h3-4H2,1-2H3,(H,5,9)	PKUWKAXTAVNIJR-UHFFFAOYSA-N	C4H11O3PS	170.017
Azinophos-ethyl-TP9	SCN1C(=O)C2=CC=CC=C2N=N1	InChI=1S/C8H7N3OS/c12-8-6-3-1-2-4-7(6)9-10-11(8)5-13/h1-4,13H,5H2	JUQVZSJBYSTBNM-UHFFFAOYSA-N	C8H7N3OS	193.031
Azinophos-ethyl-TP11	OP(OCC)(SCN1C(=O)C2=CC=CC=C2N=N1)=O	InChI=1S/C10H12N3O4PS/c1-2-17-18(15,16)19-7-13-10(14)8-5-3-4-6-9(8)11-12-13/h3-6H,2,7H2,1H3,(H,15,16)	JAPXBQNEVWTYID-UHFFFAOYSA-N	C10H12N3O4PS	301.029
Azinophos-ethyl-TP23	OP(=S)(O)SCN1C(=O)C2=CC=CC=C2N=N1	InChI=1S/C8H8N3O3PS2/c12-8-6-3-1-2-4-7(6)9-10-11(8)5-17-15(13,14)16/h1-4H,5H2,(H2,13,14,16)	AWIUQRLXOHSQQZ-UHFFFAOYSA-N	C8H8N3O3PS2	288.974
Bentazon-TP1	CC(C)N(C(=O)c1ccccc1N)S(=O)(=O)O	InChI=1S/C10H14N2O4S/c1-7(2)12(17(14,15)16)10(13)8-5-3-4-6-9(8)11/h3-7H,11H2,1-2H3,(H,14,15,16)	FGOTZNZPNNJOMR-UHFFFAOYSA-N	C10H14N2O4S	258.067
Bentazon-TP2	CC(C)O	InChI=1S/C3H8O/c1-3(2)4/h3-4H,1-2H3	KFZMGEQAYNKOFK-UHFFFAOYSA-N	C3H8O	60.0575
Bentazon-TP3	N1C(=O)C2=CC=CC=C2NS1(=O)=O	InChI=1S/C7H6N2O3S/c10-7-5-3-1-2-4-6(5)8-13(11,12)9-7/h1-4,8H,(H,9,10)	MQZXGMYANOJYIY-UHFFFAOYSA-N	C7H6N2O3S	198.01
Bentazon-TP4	CC(C)NC(=O)C1=CC=CC=C1N	InChI=1S/C10H14N2O/c1-7(2)12-10(13)8-5-3-4-6-9(8)11/h3-7H,11H2,1-2H3,(H,12,13)	FWQYJOPJMIEKHZ-UHFFFAOYSA-N	C10H14N2O	178.111
Bentazon-TP5	N(C(=O)c1ccccc1N)S(=O)(=O)O	InChI=1S/C7H8N2O4S/c8-6-4-2-1-3-5(6)7(10)9-14(11,12)13/h1-4H,8H2,(H,9,10)(H,11,12,13)	BBBUVFGTUANEMO-UHFFFAOYSA-N	C7H8N2O4S	216.02
Bentazon-TP7	N1C(=O)C2=C(C(=CC=C2NS1(=O)=O)O)O	InChI=1S/C7H6N2O5S/c10-4-2-1-3-5(6(4)11)7(12)9-15(13,14)8-3/h1-2,8,10-11H,(H,9,12)	GEIZDUFAJIPGBU-UHFFFAOYSA-N	C7H6N2O5S	230
Bentazon-TP8	N1C(=O)C2=CC(=C(C=C2NS1(=O)=O)O)O	InChI=1S/C7H6N2O5S/c10-5-1-3-4(2-6(5)11)8-15(13,14)9-7(3)12/h1-2,8,10-11H,(H,9,12)	DPJYEVHISDFNJA-UHFFFAOYSA-N	C7H6N2O5S	230
Bentazon-TP9	N1C(=O)C2=CC=C(C(=C2NS1(=O)=O)O)O	InChI=1S/C7H6N2O5S/c10-4-2-1-3-5(6(4)11)8-15(13,14)9-7(3)12/h1-2,8,10-11H,(H,9,12)	OZXYJJKUWKUXIX-UHFFFAOYSA-N	C7H6N2O5S	230
Bezafibrate-TP1	CC(C)(C(=O)O)OC1=CC=C(C=C1)CCNC(=O)C2=CC=CC=C2	InChI=1S/C19H21NO4/c1-19(2,18(22)23)24-16-10-8-14(9-11-16)12-13-20-17(21)15-6-4-3-5-7-15/h3-11H,12-13H2,1-2H3,(H,20,21)(H,22,23)	PJBSDQNRVFCPOC-UHFFFAOYSA-N	C19H21NO4	327.147
Bezafibrate-TP2	CC(C)OC1=CC=C(C=C1)CCNC(=O)C2=CC=C(C=C2)Cl	InChI=1S/C18H20ClNO2/c1-13(2)22-17-9-3-14(4-10-17)11-12-20-18(21)15-5-7-16(19)8-6-15/h3-10,13H,11-12H2,1-2H3,(H,20,21)	PLNMITWQWWGXGE-UHFFFAOYSA-N	C18H20ClNO2	317.118
Bezafibrate-TP3	CC(C)(C(=O)O)OC1=CC=C(C=C1)CCN	InChI=1S/C12H17NO3/c1-12(2,11(14)15)16-10-5-3-9(4-6-10)7-8-13/h3-6H,7-8,13H2,1-2H3,(H,14,15)	RYEJORVMPOOLGZ-UHFFFAOYSA-N	C12H17NO3	223.121
Bezafibrate-TP4	C(=O)(C1=CC=C(C=C1)Cl)O	InChI=1S/C7H5ClO2/c8-6-3-1-5(2-4-6)7(9)10/h1-4H,(H,9,10)	XRHGYUZYPHTUJZ-UHFFFAOYSA-N	C7H5ClO2	155.998
Bezafibrate-TP5	CC(C)(C(=O)O)OC1=CC=C(C=C1)CCO	InChI=1S/C12H16O4/c1-12(2,11(14)15)16-10-5-3-9(4-6-10)7-8-13/h3-6,13H,7-8H2,1-2H3,(H,14,15)	FXJUEABMXGETGQ-UHFFFAOYSA-N	C12H16O4	224.105
Bezafibrate-TP6	NC(=O)C1=CC=C(C=C1)Cl	InChI=1S/C7H6ClNO/c8-6-3-1-5(2-4-6)7(9)10/h1-4H,(H2,9,10)	BLNVISNJTIRAHF-UHFFFAOYSA-N	C7H6ClNO	155.014
Bezafibrate-TP7	CC(C)OC1=CC=C(C=C1)CCNC(=O)C2=CC=CC=C2	InChI=1S/C18H21NO2/c1-14(2)21-17-10-8-15(9-11-17)12-13-19-18(20)16-6-4-3-5-7-16/h3-11,14H,12-13H2,1-2H3,(H,19,20)	PYNHGEIWLSNKOD-UHFFFAOYSA-N	C18H21NO2	283.157
Bezafibrate-TP14	CC(C)(C(=O)O)OC1=C(C(=C(C=C1)CCN)O)O	InChI=1S/C12H17NO5/c1-12(2,11(16)17)18-8-4-3-7(5-6-13)9(14)10(8)15/h3-4,14-15H,5-6,13H2,1-2H3,(H,16,17)	GFTBSETWFCOABV-UHFFFAOYSA-N	C12H17NO5	255.111
Bezafibrate-TP15	CC(C)(C(=O)O)OC1=CC=C(C=C1)CC=O	InChI=1S/C12H14O4/c1-12(2,11(14)15)16-10-5-3-9(4-6-10)7-8-13/h3-6,8H,7H2,1-2H3,(H,14,15)	RTNGRCPNGRWCPJ-UHFFFAOYSA-N	C12H14O4	222.089
Bezafibrate-TP19	CC(C)(C(=O)O)OC1=C(C(=C(C=C1)CCO)O)O	InChI=1S/C12H16O6/c1-12(2,11(16)17)18-8-4-3-7(5-6-13)9(14)10(8)15/h3-4,13-15H,5-6H2,1-2H3,(H,16,17)	UZAMRPZXQWKMRP-UHFFFAOYSA-N	C12H16O6	256.095
Bezafibrate-TP11	C1(=CC=C(C=C1)CCNC(=O)C2=CC=C(C=C2)Cl)O	InChI=1S/C15H14ClNO2/c16-13-5-3-12(4-6-13)15(19)17-10-9-11-1-7-14(18)8-2-11/h1-8,18H,9-10H2,(H,17,19)	ZTLWJYCDAXUIBK-UHFFFAOYSA-N	C15H14ClNO2	275.071
Caffeine-TP1	CN1C=NC2=C1C(=O)N(C(=O)N2)C	InChI=1S/C7H8N4O2/c1-10-3-8-5-4(10)6(12)11(2)7(13)9-5/h3H,1-2H3,(H,9,13)	QUNWUDVFRNGTCO-UHFFFAOYSA-N	C7H8N4O2	180.065
Caffeine-TP2	CN1C=NC2=C1C(=O)NC(=O)N2C	InChI=1S/C7H8N4O2/c1-10-3-8-5-4(10)6(12)9-7(13)11(5)2/h3H,1-2H3,(H,9,12,13)	YAPQBXQYLJRXSA-UHFFFAOYSA-N	C7H8N4O2	180.065
Caffeine-TP3	N1C=NC2=C1C(=O)N(C(=O)N2C)C	InChI=1S/C7H8N4O2/c1-10-5-4(8-3-9-5)6(12)11(2)7(10)13/h3H,1-2H3,(H,8,9)	ZFXYFBGIUFBOJW-UHFFFAOYSA-N	C7H8N4O2	180.065
Caffeine-TP4	CO	InChI=1S/CH4O/c1-2/h2H,1H3	OKKJLVBELUTLKV-UHFFFAOYSA-N	CH4O	32.0262
Caffeine-TP5	CN1C=NC2=C1C(=O)NC(=O)N2	InChI=1S/C6H6N4O2/c1-10-2-7-4-3(10)5(11)9-6(12)8-4/h2H,1H3,(H2,8,9,11,12)	PFWLFWPASULGAN-UHFFFAOYSA-N	C6H6N4O2	166.049
Caffeine-TP6	N1C=NC2=C1C(=O)N(C(=O)N2)C	InChI=1S/C6H6N4O2/c1-10-5(11)3-4(8-2-7-3)9-6(10)12/h2H,1H3,(H,7,8)(H,9,12)	MVOYJPOZRLFTCP-UHFFFAOYSA-N	C6H6N4O2	166.049
Caffeine-TP7	N1C=NC2=C1C(=O)NC(=O)N2C	InChI=1S/C6H6N4O2/c1-10-4-3(7-2-8-4)5(11)9-6(10)12/h2H,1H3,(H,7,8)(H,9,11,12)	GMSNIKWWOQHZGF-UHFFFAOYSA-N	C6H6N4O2	166.049
Carbamazepine-TP1	C1=CC=C2C(=C1)C=CC3=CC=CC=C3N2	InChI=1S/C14H11N/c1-3-7-13-11(5-1)9-10-12-6-2-4-8-14(12)15-13/h1-10,15H	LCGTWRLJTMHIQZ-UHFFFAOYSA-N	C14H11N	193.089
Carbamazepine-TP2	C(=O)(N)O	InChI=1S/CH3NO2/c2-1(3)4/h2H2,(H,3,4)	KXDHJXZQYSOELW-UHFFFAOYSA-N	CH3NO2	61.0164
Carbamazepine-TP3	C1=CC=C2C(=C1)CCC3=CC=CC=C3N2C(=O)N	InChI=1S/C15H14N2O/c16-15(18)17-13-7-3-1-5-11(13)9-10-12-6-2-4-8-14(12)17/h1-8H,9-10H2,(H2,16,18)	PHNLCHMJDSSPDQ-UHFFFAOYSA-N	C15H14N2O	238.111
Carbamazepine-TP4	C1=CC=C(C(=C1)C=CC2=CC=C[CH](=C2O)O)NC(=O)N	InChI=1S/C15H15N2O3/c16-15(20)17-12-6-2-1-4-10(12)8-9-11-5-3-7-13(18)14(11)19/h1-9,13,18-19H,(H3,16,17,20)/b9-8+	DSXYIGSUTIUXEF-CMDGGOBGSA-N	C15H15N2O3	271.108
Carbamazepine-TP5	C1=CC=C2C(=C1)CCC3=CC=CC=C3N2	InChI=1S/C14H13N/c1-3-7-13-11(5-1)9-10-12-6-2-4-8-14(12)15-13/h1-8,15H,9-10H2	ZSMRRZONCYIFNB-UHFFFAOYSA-N	C14H13N	195.105
Carbamazepine-TP6	C1=CC=C(C(=C1)C=CC2=CC=C[CH](=C2O)O)N	InChI=1S/C14H14NO2/c15-12-6-2-1-4-10(12)8-9-11-5-3-7-13(16)14(11)17/h1-9,13,16-17H,15H2/b9-8+	AXCLRDNLPWEIDI-CMDGGOBGSA-N	C14H14NO2	228.102
Carbamazepine-TP7	C1=CC=C(C(=C1)CCC2=CC=C[CH](=C2O)O)NC(=O)N	InChI=1S/C15H17N2O3/c16-15(20)17-12-6-2-1-4-10(12)8-9-11-5-3-7-13(18)14(11)19/h1-7,13,18-19H,8-9H2,(H3,16,17,20)	MOTLMTKRCQCKHP-UHFFFAOYSA-N	C15H17N2O3	273.124
Carbamazepine-TP8	C1=CC=C(C(=C1)C=CC2=CC=C[CH](C2O)=O)NC(=O)N	InChI=1S/C15H15N2O3/c16-15(20)17-12-6-2-1-4-10(12)8-9-11-5-3-7-13(18)14(11)19/h1-9,13-14,19H,(H3,16,17,20)/b9-8+	BRLKBFWDWPDMQV-CMDGGOBGSA-N	C15H15N2O3	271.108
Carbamazepine-TP9	C1=CC=C(C(=C1)C=CC2=CC=C[CH2](C2=O)O)NC(=O)N	InChI=1S/C15H15N2O3/c16-15(20)17-12-6-2-1-4-10(12)8-9-11-5-3-7-13(18)14(11)19/h1-9,18H,13H2,(H3,16,17,20)/b9-8+	CKSVIQXDLWRRPH-CMDGGOBGSA-N	C15H15N2O3	271.108
Carbamazepine-TP10	C1=CC=C(C(=C1)C=CC2CC=C[CH](=C2O)O)NC(=O)N	InChI=1S/C15H17N2O3/c16-15(20)17-12-6-2-1-4-10(12)8-9-11-5-3-7-13(18)14(11)19/h1-4,6-9,11,13,18-19H,5H2,(H3,16,17,20)/b9-8+	ONLFNCAYRHIOPJ-CMDGGOBGSA-N	C15H17N2O3	273.124
Carbamazepine-TP11	C1=CC=C(C(=C1)C=CC2=CCC[CH](=C2O)O)NC(=O)N	InChI=1S/C15H17N2O3/c16-15(20)17-12-6-2-1-4-10(12)8-9-11-5-3-7-13(18)14(11)19/h1-2,4-6,8-9,13,18-19H,3,7H2,(H3,16,17,20)/b9-8+	HNXDMDDSTZKIHO-CMDGGOBGSA-N	C15H17N2O3	273.124
Carbamazepine-TP12	C1=CC=C(C(=C1)C=CC=2CC=C[CH](C2O)=O)NC(=O)N	InChI=1S/C15H15N2O3/c16-15(20)17-12-6-2-1-4-10(12)8-9-11-5-3-7-13(18)14(11)19/h1-4,6-9,13,19H,5H2,(H3,16,17,20)/b9-8+	VEQOORVTVQJTAC-CMDGGOBGSA-N	C15H15N2O3	271.108
Carbamazepine-TP13	C1=CC=C(C(=C1)C=CC2=CCC=[CH](C2=O)O)NC(=O)N	InChI=1S/C15H15N2O3/c16-15(20)17-12-6-2-1-4-10(12)8-9-11-5-3-7-13(18)14(11)19/h1-2,4-9,13,18H,3H2,(H3,16,17,20)/b9-8+	QDYXWRPKSCMHJT-CMDGGOBGSA-N	C15H15N2O3	271.108
Chloroxuron-TP1	CN(C)C(=O)NC1=CC=C(C=C1)OC2=CC=CC=C2	InChI=1S/C15H16N2O2/c1-17(2)15(18)16-12-8-10-14(11-9-12)19-13-6-4-3-5-7-13/h3-11H,1-2H3,(H,16,18)	WZRVFQBNJDMXOV-UHFFFAOYSA-N	C15H16N2O2	256.121
Chloroxuron-TP2	CNC	InChI=1S/C2H7N/c1-3-2/h3H,1-2H3	ROSDSFDQCJNGOL-UHFFFAOYSA-N	C2H7N	45.0578
Chloroxuron-TP3	C(=O)(Nc1ccc(cc1)Oc1ccc(cc1)Cl)O	InChI=1S/C13H10ClNO3/c14-9-1-5-11(6-2-9)18-12-7-3-10(4-8-12)15-13(16)17/h1-8,15H,(H,16,17)	XEXQKKOOPLEJFO-UHFFFAOYSA-N	C13H10ClNO3	263.035
Chloroxuron-TP4	CNC(=O)NC1=CC=C(C=C1)OC2=CC=C(C=C2)Cl	InChI=1S/C14H13ClN2O2/c1-16-14(18)17-11-4-8-13(9-5-11)19-12-6-2-10(15)3-7-12/h2-9H,1H3,(H2,16,17,18)	FDBGUGKNCRBYEO-UHFFFAOYSA-N	C14H13ClN2O2	276.067
Chloroxuron-TP5	CO	InChI=1S/CH4O/c1-2/h2H,1H3	OKKJLVBELUTLKV-UHFFFAOYSA-N	CH4O	32.0262
Chloroxuron-TP6	CN(C)C(=O)NC1=C[CH](=C(C=C1)O)O	InChI=1S/C9H13N2O3/c1-11(2)9(14)10-6-3-4-7(12)8(13)5-6/h3-5,8,12-13H,1-2H3,(H,10,14)	KGVGBLHXYIQCCG-UHFFFAOYSA-N	C9H13N2O3	197.093
Chloroxuron-TP7	OC1=CC=C(C=C1)Cl	InChI=1S/C6H5ClO/c7-5-1-3-6(8)4-2-5/h1-4,8H	WXNZTHHGJRFXKQ-UHFFFAOYSA-N	C6H5ClO	128.003
Chloroxuron-TP8	C(=O)(Nc1ccc(cc1)Oc1ccccc1)O	InChI=1S/C13H11NO3/c15-13(16)14-10-6-8-12(9-7-10)17-11-4-2-1-3-5-11/h1-9,14H,(H,15,16)	ULOGWKQPJOGCDK-UHFFFAOYSA-N	C13H11NO3	229.074
Chloroxuron-TP9	CNC(=O)NC1=CC=C(C=C1)OC2=CC=CC=C2	InChI=1S/C14H14N2O2/c1-15-14(17)16-11-7-9-13(10-8-11)18-12-5-3-2-4-6-12/h2-10H,1H3,(H2,15,16,17)	FWCUHQZQGXYJBS-UHFFFAOYSA-N	C14H14N2O2	242.106
Chloroxuron-TP16	CN(C)C(=O)NC1=C[CH](C(C=C1)O)=O	InChI=1S/C9H13N2O3/c1-11(2)9(14)10-6-3-4-7(12)8(13)5-6/h3-5,7-8,12H,1-2H3,(H,10,14)	GYMUTHFRWINZOW-UHFFFAOYSA-N	C9H13N2O3	197.093
Chloroxuron-TP17	CN(C)C(=O)NC1=C[CH2](C(C=C1)=O)O	InChI=1S/C9H13N2O3/c1-11(2)9(14)10-6-3-4-7(12)8(13)5-6/h3-5,13H,8H2,1-2H3,(H,10,14)	BAHMULUTPOHIRO-UHFFFAOYSA-N	C9H13N2O3	197.093
Chloroxuron-TP15	CNC(=O)NC1=C[CH](=C(C=C1)O)O	InChI=1S/C8H11N2O3/c1-9-8(13)10-5-2-3-6(11)7(12)4-5/h2-4,7,11-12H,1H3,(H2,9,10,13)	PLMYIPHTRIQLSA-UHFFFAOYSA-N	C8H11N2O3	183.077
Chloroxuron-TP18	CN(C)C(=O)NC1=C[CH](=C(CC1)O)O	InChI=1S/C9H15N2O3/c1-11(2)9(14)10-6-3-4-7(12)8(13)5-6/h5,8,12-13H,3-4H2,1-2H3,(H,10,14)	GCASFVCZMAZXNO-UHFFFAOYSA-N	C9H15N2O3	199.108
Chloroxuron-TP19	CN(C)C(=O)NC1=C[CH](C(=CC1)O)=O	InChI=1S/C9H13N2O3/c1-11(2)9(14)10-6-3-4-7(12)8(13)5-6/h4-5,8,12H,3H2,1-2H3,(H,10,14)	AHZWCPZWZYSIJV-UHFFFAOYSA-N	C9H13N2O3	197.093
Chloroxuron-TP20	CN(C)C(=O)NC1C=[CH](C(C=C1)=O)O	InChI=1S/C9H13N2O3/c1-11(2)9(14)10-6-3-4-7(12)8(13)5-6/h3-6,8,13H,1-2H3,(H,10,14)	GMOGLMWXQKQKOA-UHFFFAOYSA-N	C9H13N2O3	197.093
Chloroxuron-TP12	NC1=CC=C(C=C1)OC2=CC=C(C=C2)Cl	InChI=1S/C12H10ClNO/c13-9-1-5-11(6-2-9)15-12-7-3-10(14)4-8-12/h1-8H,14H2	YTISFYMPVILQRL-UHFFFAOYSA-N	C12H10ClNO	219.045
Chloroxuron-TP14	NC(=O)NC1=CC=C(C=C1)OC2=CC=C(C=C2)Cl	InChI=1S/C13H11ClN2O2/c14-9-1-5-11(6-2-9)18-12-7-3-10(4-8-12)16-13(15)17/h1-8H,(H3,15,16,17)	UJNBRWHYYUWQMC-UHFFFAOYSA-N	C13H11ClN2O2	262.051
Climbazole-TP1	CC(C)(C)C(=O)C(N1C=CN=C1)=O	InChI=1S/C9H12N2O2/c1-9(2,3)7(12)8(13)11-5-4-10-6-11/h4-6H,1-3H3	FIIACSLZHWNLGP-UHFFFAOYSA-N	C9H12N2O2	180.09
Climbazole-TP2	C1(=CC=C(C=C1)Cl)O	InChI=1S/C6H5ClO/c7-5-1-3-6(8)4-2-5/h1-4,8H	WXNZTHHGJRFXKQ-UHFFFAOYSA-N	C6H5ClO	128.003
Climbazole-TP3	CC(C)(C)C(=O)C(N1C=CN=C1)OC2=CC=CC=C2	InChI=1S/C15H18N2O2/c1-15(2,3)13(18)14(17-10-9-16-11-17)19-12-7-5-4-6-8-12/h4-11,14H,1-3H3	XNGVVUOZABBKFX-UHFFFAOYSA-N	C15H18N2O2	258.137
Climbazole-TP4	CC(C)(C)C(=O)C(OC1=CC=C(C=C1)Cl)=O	InChI=1S/C12H13ClO3/c1-12(2,3)10(14)11(15)16-9-6-4-8(13)5-7-9/h4-7H,1-3H3	PZHAZSHBOBBJAR-UHFFFAOYSA-N	C12H13ClO3	240.055
Climbazole-TP5	N1C=CN=C1	InChI=1S/C3H4N2/c1-2-5-3-4-1/h1-3H,(H,4,5)	RAXXELZNTBOGNW-UHFFFAOYSA-N	C3H4N2	68.0374
Climbazole-TP6	C(C(C)(C)C(=O)C(N1C=CN=C1)=O)O	InChI=1S/C9H12N2O3/c1-9(2,5-12)7(13)8(14)11-4-3-10-6-11/h3-4,6,12H,5H2,1-2H3	JJCHUROZVXYBLM-UHFFFAOYSA-N	C9H12N2O3	196.085
Climbazole-TP9	CC(C)(C)C(=O)C(OC1=CC=CC=C1)=O	InChI=1S/C12H14O3/c1-12(2,3)10(13)11(14)15-9-7-5-4-6-8-9/h4-8H,1-3H3	WVXHHTVRUMFXHF-UHFFFAOYSA-N	C12H14O3	206.094
Clindamycin-TP1	CCCC1CC(N(C1)C)C(=O)NC(C2C(C(C(C(O2)SC)O)O)=O)C(C)Cl	InChI=1S/C18H31ClN2O5S/c1-5-6-10-7-11(21(3)8-10)17(25)20-12(9(2)19)16-14(23)13(22)15(24)18(26-16)27-4/h9-13,15-16,18,22,24H,5-8H2,1-4H3,(H,20,25)	NFLRRALAUQKYKI-UHFFFAOYSA-N	C18H31ClN2O5S	422.164
Clindamycin-TP2	CCCC1CC(N(C1)C)C(=O)NC(C2C(C(C(C(O2)SC)O)=O)O)C(C)Cl	InChI=1S/C18H31ClN2O5S/c1-5-6-10-7-11(21(3)8-10)17(25)20-12(9(2)19)16-14(23)13(22)15(24)18(26-16)27-4/h9-12,14-16,18,23-24H,5-8H2,1-4H3,(H,20,25)	NTXHTUMFUYLUAD-UHFFFAOYSA-N	C18H31ClN2O5S	422.164
Clindamycin-TP3	CCCC1CC(N(C1)C)C(=O)NC(C2C(C(C(C(O2)SC)=O)O)O)C(C)Cl	InChI=1S/C18H31ClN2O5S/c1-5-6-10-7-11(21(3)8-10)17(25)20-12(9(2)19)16-14(23)13(22)15(24)18(26-16)27-4/h9-14,16,18,22-23H,5-8H2,1-4H3,(H,20,25)	DVRBWGMLPHSWSF-UHFFFAOYSA-N	C18H31ClN2O5S	422.164
Clindamycin-TP4	CCCC1CC(N(C1)C)C(=O)NC(C2C(C(C(C(O2)SC)O)O)O)CC	InChI=1S/C18H34N2O5S/c1-5-7-10-8-12(20(3)9-10)17(24)19-11(6-2)16-14(22)13(21)15(23)18(25-16)26-4/h10-16,18,21-23H,5-9H2,1-4H3,(H,19,24)	NZHKENRAUJYDNW-UHFFFAOYSA-N	C18H34N2O5S	390.219
Clindamycin-TP5	CCCC(CC(C(=O)NC(C1C(C(C(C(O1)SC)O)O)O)C(C)Cl)=O)CNC	InChI=1S/C18H33ClN2O6S/c1-5-6-10(8-20-3)7-11(22)17(26)21-12(9(2)19)16-14(24)13(23)15(25)18(27-16)28-4/h9-10,12-16,18,20,23-25H,5-8H2,1-4H3,(H,21,26)	DZVFAQDENKBKGJ-UHFFFAOYSA-N	C18H33ClN2O6S	440.175
Clindamycin-TP6	CCCC(CC(NC)C(=O)NC(C1C(C(C(C(O1)SC)O)O)O)C(C)Cl)C=O	InChI=1S/C18H33ClN2O6S/c1-5-6-10(8-22)7-11(20-3)17(26)21-12(9(2)19)16-14(24)13(23)15(25)18(27-16)28-4/h8-16,18,20,23-25H,5-7H2,1-4H3,(H,21,26)	YIIOUZBDCORJCW-UHFFFAOYSA-N	C18H33ClN2O6S	440.175
Clindamycin-TP7	CCCC1CC(NC1)C(=O)NC(C2C(C(C(C(O2)SC)O)O)O)C(C)Cl	InChI=1S/C17H31ClN2O5S/c1-4-5-9-6-10(19-7-9)16(24)20-11(8(2)18)15-13(22)12(21)14(23)17(25-15)26-3/h8-15,17,19,21-23H,4-7H2,1-3H3,(H,20,24)	HDBHHHCDEYATPY-UHFFFAOYSA-N	C17H31ClN2O5S	410.164
Clindamycin-TP8	CCCC1CC(N(C1)C)C(=O)O	InChI=1S/C9H17NO2/c1-3-4-7-5-8(9(11)12)10(2)6-7/h7-8H,3-6H2,1-2H3,(H,11,12)	MAWGMRQFCUEYCT-UHFFFAOYSA-N	C9H17NO2	171.126
Clindamycin-TP9	NC(C1C(C(C(C(O1)SC)O)O)O)C(C)Cl	InChI=1S/C9H18ClNO4S/c1-3(10)4(11)8-6(13)5(12)7(14)9(15-8)16-2/h3-9,12-14H,11H2,1-2H3	TVVQUVMUAMNLLX-UHFFFAOYSA-N	C9H18ClNO4S	271.065
Clindamycin-TP10	CCCC1CC(N(C1)C)C(=O)NC(C2C(C(C(C(O2)S(C)=O)O)O)O)C(C)Cl	InChI=1S/C18H33ClN2O6S/c1-5-6-10-7-11(21(3)8-10)17(25)20-12(9(2)19)16-14(23)13(22)15(24)18(27-16)28(4)26/h9-16,18,22-24H,5-8H2,1-4H3,(H,20,25)	XSLGFIQRVCXUEU-UHFFFAOYSA-N	C18H33ClN2O6S	440.175
Clindamycin-TP11	CCCC1CC(N(C1)C)C(=O)N	InChI=1S/C9H18N2O/c1-3-4-7-5-8(9(10)12)11(2)6-7/h7-8H,3-6H2,1-2H3,(H2,10,12)	XGRUMIVSCDLWCM-UHFFFAOYSA-N	C9H18N2O	170.142
Clindamycin-TP12	C(C1C(C(C(C(O1)SC)O)O)O)(C(C)Cl)O	InChI=1S/C9H17ClO5S/c1-3(10)4(11)8-6(13)5(12)7(14)9(15-8)16-2/h3-9,11-14H,1-2H3	QNCZXMZUPWDDTI-UHFFFAOYSA-N	C9H17ClO5S	272.049
Clindamycin-TP13	CCCC1CC(N(C1)C)C(=O)NC(C2C(C(C(C(O2)=O)O)O)O)C(C)Cl	InChI=1S/C17H29ClN2O6/c1-4-5-9-6-10(20(3)7-9)16(24)19-11(8(2)18)15-13(22)12(21)14(23)17(25)26-15/h8-15,21-23H,4-7H2,1-3H3,(H,19,24)	CQVCEEJCBZJYLV-UHFFFAOYSA-N	C17H29ClN2O6	392.171
Clindamycin-TP14	SC	InChI=1S/CH4S/c1-2/h2H,1H3	LSDPWZHWYPCBBB-UHFFFAOYSA-N	CH4S	48.0034
Clindamycin-TP15	CCCC1CC(N(C1)C)C(=O)NC(C2C(C(C(C(O2)S)O)O)O)C(C)Cl	InChI=1S/C17H31ClN2O5S/c1-4-5-9-6-10(20(3)7-9)16(24)19-11(8(2)18)15-13(22)12(21)14(23)17(26)25-15/h8-15,17,21-23,26H,4-7H2,1-3H3,(H,19,24)	WMUVARXTAJKEEK-UHFFFAOYSA-N	C17H31ClN2O5S	410.164
Clindamycin-TP16	CCCC1CC(N(C1)C)C(=O)NC(C2C(C(C(C(O2)SC)O)=O)=O)C(C)Cl	InChI=1S/C18H29ClN2O5S/c1-5-6-10-7-11(21(3)8-10)17(25)20-12(9(2)19)16-14(23)13(22)15(24)18(26-16)27-4/h9-12,15-16,18,24H,5-8H2,1-4H3,(H,20,25)	NPJVTBBWMZXSAV-UHFFFAOYSA-N	C18H29ClN2O5S	420.149
Clindamycin-TP17	CCCC1CC(N(C1)C)C(=O)NC(C2C(C(C(C(O2)SC)=O)O)=O)C(C)Cl	InChI=1S/C18H29ClN2O5S/c1-5-6-10-7-11(21(3)8-10)17(25)20-12(9(2)19)16-14(23)13(22)15(24)18(26-16)27-4/h9-13,16,18,22H,5-8H2,1-4H3,(H,20,25)	GICFIJOUXLEUFT-UHFFFAOYSA-N	C18H29ClN2O5S	420.149
Clindamycin-TP18	CCCC1CC(N(C1)C)C(=O)NC(C2C(C(C(C(O2)SC)O)O)=O)CC	InChI=1S/C18H32N2O5S/c1-5-7-10-8-12(20(3)9-10)17(24)19-11(6-2)16-14(22)13(21)15(23)18(25-16)26-4/h10-13,15-16,18,21,23H,5-9H2,1-4H3,(H,19,24)	OWWWXCQIWDGAAT-UHFFFAOYSA-N	C18H32N2O5S	388.203
Clindamycin-TP19	CCCC(CC(C(=O)NC(C1C(C(C(C(O1)SC)O)O)=O)C(C)Cl)=O)CNC	InChI=1S/C18H31ClN2O6S/c1-5-6-10(8-20-3)7-11(22)17(26)21-12(9(2)19)16-14(24)13(23)15(25)18(27-16)28-4/h9-10,12-13,15-16,18,20,23,25H,5-8H2,1-4H3,(H,21,26)	VKIUBCYKWWIBSE-UHFFFAOYSA-N	C18H31ClN2O6S	438.159
Clindamycin-TP20	CCCC(CC(NC)C(=O)NC(C1C(C(C(C(O1)SC)O)O)=O)C(C)Cl)C=O	InChI=1S/C18H31ClN2O6S/c1-5-6-10(8-22)7-11(20-3)17(26)21-12(9(2)19)16-14(24)13(23)15(25)18(27-16)28-4/h8-13,15-16,18,20,23,25H,5-7H2,1-4H3,(H,21,26)	QOHINDZLPQYOSM-UHFFFAOYSA-N	C18H31ClN2O6S	438.159
Clindamycin-TP21	CCCC1CC(NC1)C(=O)NC(C2C(C(C(C(O2)SC)O)O)=O)C(C)Cl	InChI=1S/C17H29ClN2O5S/c1-4-5-9-6-10(19-7-9)16(24)20-11(8(2)18)15-13(22)12(21)14(23)17(25-15)26-3/h8-12,14-15,17,19,21,23H,4-7H2,1-3H3,(H,20,24)	YRYFLWOFIVNRQQ-UHFFFAOYSA-N	C17H29ClN2O5S	408.149
Clindamycin-TP22	NC(C1C(C(C(C(O1)SC)O)O)=O)C(C)Cl	InChI=1S/C9H16ClNO4S/c1-3(10)4(11)8-6(13)5(12)7(14)9(15-8)16-2/h3-5,7-9,12,14H,11H2,1-2H3	FVJXUHAVRNJCMU-UHFFFAOYSA-N	C9H16ClNO4S	269.049
Clindamycin-TP23	CCCC1CC(N(C1)C)C(=O)NC(C2OC(C(C(C(=O)O2)O)O)SC)C(C)Cl	InChI=1S/C18H31ClN2O6S/c1-5-6-10-7-11(21(3)8-10)15(24)20-12(9(2)19)17-26-16(25)13(22)14(23)18(27-17)28-4/h9-14,17-18,22-23H,5-8H2,1-4H3,(H,20,24)	JJYTYALXAIXBSV-UHFFFAOYSA-N	C18H31ClN2O6S	438.159
Clindamycin-TP24	CCCC1CC(N(C1)C)C(=O)NC(C2C(C(C(C(O2)S(C)=O)O)O)=O)C(C)Cl	InChI=1S/C18H31ClN2O6S/c1-5-6-10-7-11(21(3)8-10)17(25)20-12(9(2)19)16-14(23)13(22)15(24)18(27-16)28(4)26/h9-13,15-16,18,22,24H,5-8H2,1-4H3,(H,20,25)	ZRFJDHWXDNLWCF-UHFFFAOYSA-N	C18H31ClN2O6S	438.159
Clindamycin-TP25	C(C1C(C(C(C(O1)SC)O)O)=O)(C(C)Cl)O	InChI=1S/C9H15ClO5S/c1-3(10)4(11)8-6(13)5(12)7(14)9(15-8)16-2/h3-5,7-9,11-12,14H,1-2H3	BEXNKKUZFWAURI-UHFFFAOYSA-N	C9H15ClO5S	270.033
Clindamycin-TP26	CCCC1CC(N(C1)C)C(=O)NC(C2C(C(C(C(O2)=O)O)O)=O)C(C)Cl	InChI=1S/C17H27ClN2O6/c1-4-5-9-6-10(20(3)7-9)16(24)19-11(8(2)18)15-13(22)12(21)14(23)17(25)26-15/h8-12,14-15,21,23H,4-7H2,1-3H3,(H,19,24)	ZXYNIKQSZRQDDQ-UHFFFAOYSA-N	C17H27ClN2O6	390.156
Clindamycin-TP27	CCCC1CC(N(C1)C)C(=O)NC(C2C(C(C(C(O2)S)O)O)=O)C(C)Cl	InChI=1S/C17H29ClN2O5S/c1-4-5-9-6-10(20(3)7-9)16(24)19-11(8(2)18)15-13(22)12(21)14(23)17(26)25-15/h8-12,14-15,17,21,23,26H,4-7H2,1-3H3,(H,19,24)	MPZCUVCOMXWRHS-UHFFFAOYSA-N	C17H29ClN2O5S	408.149
Clindamycin-TP28	CCCC1CC(N(C1)C)C(=O)NC(C2C(C(C(C(O2)SC)=O)=O)O)C(C)Cl	InChI=1S/C18H29ClN2O5S/c1-5-6-10-7-11(21(3)8-10)17(25)20-12(9(2)19)16-14(23)13(22)15(24)18(26-16)27-4/h9-12,14,16,18,23H,5-8H2,1-4H3,(H,20,25)	LTQBRMXLMWFBTR-UHFFFAOYSA-N	C18H29ClN2O5S	420.149
Clindamycin-TP29	CCCC1CC(N(C1)C)C(=O)NC(C2C(C(C(C(O2)SC)O)=O)O)CC	InChI=1S/C18H32N2O5S/c1-5-7-10-8-12(20(3)9-10)17(24)19-11(6-2)16-14(22)13(21)15(23)18(25-16)26-4/h10-12,14-16,18,22-23H,5-9H2,1-4H3,(H,19,24)	ACWBYQSFRFTCFY-UHFFFAOYSA-N	C18H32N2O5S	388.203
Clindamycin-TP30	CCCC(CC(C(=O)NC(C1C(C(C(C(O1)SC)O)=O)O)C(C)Cl)=O)CNC	InChI=1S/C18H31ClN2O6S/c1-5-6-10(8-20-3)7-11(22)17(26)21-12(9(2)19)16-14(24)13(23)15(25)18(27-16)28-4/h9-10,12,14-16,18,20,24-25H,5-8H2,1-4H3,(H,21,26)	MNKXLZXFTIOPOR-UHFFFAOYSA-N	C18H31ClN2O6S	438.159
Clindamycin-TP31	CCCC(CC(NC)C(=O)NC(C1C(C(C(C(O1)SC)O)=O)O)C(C)Cl)C=O	InChI=1S/C18H31ClN2O6S/c1-5-6-10(8-22)7-11(20-3)17(26)21-12(9(2)19)16-14(24)13(23)15(25)18(27-16)28-4/h8-12,14-16,18,20,24-25H,5-7H2,1-4H3,(H,21,26)	YBWXKWYNYQJTTC-UHFFFAOYSA-N	C18H31ClN2O6S	438.159
Clindamycin-TP32	CCCC1CC(NC1)C(=O)NC(C2C(C(C(C(O2)SC)O)=O)O)C(C)Cl	InChI=1S/C17H29ClN2O5S/c1-4-5-9-6-10(19-7-9)16(24)20-11(8(2)18)15-13(22)12(21)14(23)17(25-15)26-3/h8-11,13-15,17,19,22-23H,4-7H2,1-3H3,(H,20,24)	DRBKSGBKEHRRSX-UHFFFAOYSA-N	C17H29ClN2O5S	408.149
Clindamycin-TP33	NC(C1C(C(C(C(O1)SC)O)=O)O)C(C)Cl	InChI=1S/C9H16ClNO4S/c1-3(10)4(11)8-6(13)5(12)7(14)9(15-8)16-2/h3-4,6-9,13-14H,11H2,1-2H3	QWVDEWWCXGKIJD-UHFFFAOYSA-N	C9H16ClNO4S	269.049
Clindamycin-TP34	CCCC1CC(N(C1)C)C(=O)NC(C2C(O)OC(C(C(O2)SC)O)=O)C(C)Cl	InChI=1S/C18H31ClN2O6S/c1-5-6-10-7-11(21(3)8-10)15(23)20-12(9(2)19)14-17(25)27-16(24)13(22)18(26-14)28-4/h9-14,17-18,22,25H,5-8H2,1-4H3,(H,20,23)	CIEGEUGWVQEWPT-UHFFFAOYSA-N	C18H31ClN2O6S	438.159
Clindamycin-TP35	CCCC1CC(N(C1)C)C(=O)NC(C2C(C(C(C(O2)S(C)=O)O)=O)O)C(C)Cl	InChI=1S/C18H31ClN2O6S/c1-5-6-10-7-11(21(3)8-10)17(25)20-12(9(2)19)16-14(23)13(22)15(24)18(27-16)28(4)26/h9-12,14-16,18,23-24H,5-8H2,1-4H3,(H,20,25)	CSQOOPZSIZEJCO-UHFFFAOYSA-N	C18H31ClN2O6S	438.159
Clindamycin-TP36	C(C1C(C(C(C(O1)SC)O)=O)O)(C(C)Cl)O	InChI=1S/C9H15ClO5S/c1-3(10)4(11)8-6(13)5(12)7(14)9(15-8)16-2/h3-4,6-9,11,13-14H,1-2H3	DYBDCGWRJSWGAS-UHFFFAOYSA-N	C9H15ClO5S	270.033
Clindamycin-TP37	CCCC1CC(N(C1)C)C(=O)NC(C2C(C(C(C(O2)=O)O)=O)O)C(C)Cl	InChI=1S/C17H27ClN2O6/c1-4-5-9-6-10(20(3)7-9)16(24)19-11(8(2)18)15-13(22)12(21)14(23)17(25)26-15/h8-11,13-15,22-23H,4-7H2,1-3H3,(H,19,24)	YURXLLBUWZSQJE-UHFFFAOYSA-N	C17H27ClN2O6	390.156
Clindamycin-TP38	CCCC1CC(N(C1)C)C(=O)NC(C2C(C(C(C(O2)S)O)=O)O)C(C)Cl	InChI=1S/C17H29ClN2O5S/c1-4-5-9-6-10(20(3)7-9)16(24)19-11(8(2)18)15-13(22)12(21)14(23)17(26)25-15/h8-11,13-15,17,22-23,26H,4-7H2,1-3H3,(H,19,24)	VWYIBODZLNWDFU-UHFFFAOYSA-N	C17H29ClN2O5S	408.149
Clindamycin-TP39	CCCC1CC(N(C1)C)C(=O)NC(C2C(C(C(C(O2)SC)=O)O)O)CC	InChI=1S/C18H32N2O5S/c1-5-7-10-8-12(20(3)9-10)17(24)19-11(6-2)16-14(22)13(21)15(23)18(25-16)26-4/h10-14,16,18,21-22H,5-9H2,1-4H3,(H,19,24)	JORKQUCWZQZXPA-UHFFFAOYSA-N	C18H32N2O5S	388.203
Clindamycin-TP40	CCCC(CC(C(=O)NC(C1C(C(C(C(O1)SC)=O)O)O)C(C)Cl)=O)CNC	InChI=1S/C18H31ClN2O6S/c1-5-6-10(8-20-3)7-11(22)17(26)21-12(9(2)19)16-14(24)13(23)15(25)18(27-16)28-4/h9-10,12-14,16,18,20,23-24H,5-8H2,1-4H3,(H,21,26)	UJAHZQSAGBESPK-UHFFFAOYSA-N	C18H31ClN2O6S	438.159
Clindamycin-TP41	CCCC(CC(NC)C(=O)NC(C1C(C(C(C(O1)SC)=O)O)O)C(C)Cl)C=O	InChI=1S/C18H31ClN2O6S/c1-5-6-10(8-22)7-11(20-3)17(26)21-12(9(2)19)16-14(24)13(23)15(25)18(27-16)28-4/h8-14,16,18,20,23-24H,5-7H2,1-4H3,(H,21,26)	UUBAIPZIFYBSAA-UHFFFAOYSA-N	C18H31ClN2O6S	438.159
Clindamycin-TP42	CCCC1CC(NC1)C(=O)NC(C2C(C(C(C(O2)SC)=O)O)O)C(C)Cl	InChI=1S/C17H29ClN2O5S/c1-4-5-9-6-10(19-7-9)16(24)20-11(8(2)18)15-13(22)12(21)14(23)17(25-15)26-3/h8-13,15,17,19,21-22H,4-7H2,1-3H3,(H,20,24)	YEPKSEBKBSCHET-UHFFFAOYSA-N	C17H29ClN2O5S	408.149
Clindamycin-TP43	NC(C1C(C(C(C(O1)SC)=O)O)O)C(C)Cl	InChI=1S/C9H16ClNO4S/c1-3(10)4(11)8-6(13)5(12)7(14)9(15-8)16-2/h3-6,8-9,12-13H,11H2,1-2H3	BFBWMYAQHKWVDW-UHFFFAOYSA-N	C9H16ClNO4S	269.049
Clindamycin-TP44	CCCC1CC(N(C1)C)C(=O)NC(C2C(C(O)OC(C(O2)SC)=O)O)C(C)Cl	InChI=1S/C18H31ClN2O6S/c1-5-6-10-7-11(21(3)8-10)15(23)20-12(9(2)19)14-13(22)16(24)27-17(25)18(26-14)28-4/h9-14,16,18,22,24H,5-8H2,1-4H3,(H,20,23)	JFUJPPBMPSNVQD-UHFFFAOYSA-N	C18H31ClN2O6S	438.159
Clindamycin-TP45	CCCC1CC(N(C1)C)C(=O)NC(C2C(C(C(C(O2)S(C)=O)=O)O)O)C(C)Cl	InChI=1S/C18H31ClN2O6S/c1-5-6-10-7-11(21(3)8-10)17(25)20-12(9(2)19)16-14(23)13(22)15(24)18(27-16)28(4)26/h9-14,16,18,22-23H,5-8H2,1-4H3,(H,20,25)	VAPVSMBCLKVTPY-UHFFFAOYSA-N	C18H31ClN2O6S	438.159
Clindamycin-TP46	C(C1C(C(C(C(O1)SC)=O)O)O)(C(C)Cl)O	InChI=1S/C9H15ClO5S/c1-3(10)4(11)8-6(13)5(12)7(14)9(15-8)16-2/h3-6,8-9,11-13H,1-2H3	OJCPGJMUWQAAMA-UHFFFAOYSA-N	C9H15ClO5S	270.033
Clindamycin-TP47	CCCC1CC(N(C1)C)C(=O)NC(C2C(C(C(C(O2)=O)=O)O)O)C(C)Cl	InChI=1S/C17H27ClN2O6/c1-4-5-9-6-10(20(3)7-9)16(24)19-11(8(2)18)15-13(22)12(21)14(23)17(25)26-15/h8-13,15,21-22H,4-7H2,1-3H3,(H,19,24)	KYMJQCJROYRKHH-UHFFFAOYSA-N	C17H27ClN2O6	390.156
Clindamycin-TP48	CCCC1CC(N(C1)C)C(=O)NC(C2C(C(C(C(O2)S)=O)O)O)C(C)Cl	InChI=1S/C17H29ClN2O5S/c1-4-5-9-6-10(20(3)7-9)16(24)19-11(8(2)18)15-13(22)12(21)14(23)17(26)25-15/h8-13,15,17,21-22,26H,4-7H2,1-3H3,(H,19,24)	JMVSJMGSGBFKFU-UHFFFAOYSA-N	C17H29ClN2O5S	408.149
Clindamycin-TP49	CCCC(CC(C(=O)NC(C1C(C(C(C(O1)SC)O)O)O)CC)=O)CNC	InChI=1S/C18H34N2O6S/c1-5-7-10(9-19-3)8-12(21)17(25)20-11(6-2)16-14(23)13(22)15(24)18(26-16)27-4/h10-11,13-16,18-19,22-24H,5-9H2,1-4H3,(H,20,25)	ROGUZQKYGYDYPB-UHFFFAOYSA-N	C18H34N2O6S	406.214
Clindamycin-TP50	CCCC(CC(NC)C(=O)NC(C1C(C(C(C(O1)SC)O)O)O)CC)C=O	InChI=1S/C18H34N2O6S/c1-5-7-10(9-21)8-12(19-3)17(25)20-11(6-2)16-14(23)13(22)15(24)18(26-16)27-4/h9-16,18-19,22-24H,5-8H2,1-4H3,(H,20,25)	KUYPJWNGBYZVCX-UHFFFAOYSA-N	C18H34N2O6S	406.214
Clindamycin-TP51	CCCC1CC(NC1)C(=O)NC(C2C(C(C(C(O2)SC)O)O)O)CC	InChI=1S/C17H32N2O5S/c1-4-6-9-7-11(18-8-9)16(23)19-10(5-2)15-13(21)12(20)14(22)17(24-15)25-3/h9-15,17-18,20-22H,4-8H2,1-3H3,(H,19,23)	LVAYYZXHFXHTHQ-UHFFFAOYSA-N	C17H32N2O5S	376.203
Clindamycin-TP53	CCCC1CC(N(C1)C)C(=O)NC(C2C(C(C(C(O2)S(C)=O)O)O)O)CC	InChI=1S/C18H34N2O6S/c1-5-7-10-8-12(20(3)9-10)17(24)19-11(6-2)16-14(22)13(21)15(23)18(26-16)27(4)25/h10-16,18,21-23H,5-9H2,1-4H3,(H,19,24)	LSSXGAHCDCRFKH-UHFFFAOYSA-N	C18H34N2O6S	406.214
Clindamycin-TP55	CCCC1CC(N(C1)C)C(=O)NC(C2C(C(C(C(O2)=O)O)O)O)CC	InChI=1S/C17H30N2O6/c1-4-6-9-7-11(19(3)8-9)16(23)18-10(5-2)15-13(21)12(20)14(22)17(24)25-15/h9-15,20-22H,4-8H2,1-3H3,(H,18,23)	GSWPFJHMQOVBBM-UHFFFAOYSA-N	C17H30N2O6	358.21
Clindamycin-TP56	CCCC1CC(N(C1)C)C(=O)NC(C2C(C(C(C(O2)S)O)O)O)CC	InChI=1S/C17H32N2O5S/c1-4-6-9-7-11(19(3)8-9)16(23)18-10(5-2)15-13(21)12(20)14(22)17(25)24-15/h9-15,17,20-22,25H,4-8H2,1-3H3,(H,18,23)	APSVNNZZCAXXGU-UHFFFAOYSA-N	C17H32N2O5S	376.203
Clindamycin-TP57	CCCC(CC(C(=O)NC(C1C(C(C(C(O1)SC)O)O)O)C(C)Cl)=O)C=O	InChI=1S/C17H28ClNO7S/c1-4-5-9(7-20)6-10(21)16(25)19-11(8(2)18)15-13(23)12(22)14(24)17(26-15)27-3/h7-9,11-15,17,22-24H,4-6H2,1-3H3,(H,19,25)	TYQLWQSPCLJQCR-UHFFFAOYSA-N	C17H28ClNO7S	425.128
Clindamycin-TP59	CCCC(CC(C(=O)NC(C1C(C(C(C(O1)SC)O)O)O)C(C)Cl)=O)CN	InChI=1S/C17H31ClN2O6S/c1-4-5-9(7-19)6-10(21)16(25)20-11(8(2)18)15-13(23)12(22)14(24)17(26-15)27-3/h8-9,11-15,17,22-24H,4-7,19H2,1-3H3,(H,20,25)	QSFZMVOJBIRRPK-UHFFFAOYSA-N	C17H31ClN2O6S	426.159
Clindamycin-TP61	CCCC(CC(C(=O)NC(C1C(C(C(C(O1)S(C)=O)O)O)O)C(C)Cl)=O)CNC	InChI=1S/C18H33ClN2O7S/c1-5-6-10(8-20-3)7-11(22)17(26)21-12(9(2)19)16-14(24)13(23)15(25)18(28-16)29(4)27/h9-10,12-16,18,20,23-25H,5-8H2,1-4H3,(H,21,26)	HNOAHSLMTZTCHS-UHFFFAOYSA-N	C18H33ClN2O7S	456.17
Clindamycin-TP63	CCCC(CC(C(=O)NC(C1C(C(C(C(O1)=O)O)O)O)C(C)Cl)=O)CNC	InChI=1S/C17H29ClN2O7/c1-4-5-9(7-19-3)6-10(21)16(25)20-11(8(2)18)15-13(23)12(22)14(24)17(26)27-15/h8-9,11-15,19,22-24H,4-7H2,1-3H3,(H,20,25)	GXOBBFAZFNBEGQ-UHFFFAOYSA-N	C17H29ClN2O7	408.166
Clindamycin-TP64	CCCC(CC(C(=O)NC(C1C(C(C(C(O1)S)O)O)O)C(C)Cl)=O)CNC	InChI=1S/C17H31ClN2O6S/c1-4-5-9(7-19-3)6-10(21)16(25)20-11(8(2)18)15-13(23)12(22)14(24)17(27)26-15/h8-9,11-15,17,19,22-24,27H,4-7H2,1-3H3,(H,20,25)	XDDIPYZQBZEYTQ-UHFFFAOYSA-N	C17H31ClN2O6S	426.159
Clindamycin-TP74	C(C1C(C(C(C(O1)SC)O)O)O)(C(C)Cl)=O	InChI=1S/C9H15ClO5S/c1-3(10)4(11)8-6(13)5(12)7(14)9(15-8)16-2/h3,5-9,12-14H,1-2H3	PEBGICYYEJMEBQ-UHFFFAOYSA-N	C9H15ClO5S	270.033
Clindamycin-TP75	NC(C1C(C(C(C(O1)S(C)=O)O)O)O)C(C)Cl	InChI=1S/C9H18ClNO5S/c1-3(10)4(11)8-6(13)5(12)7(14)9(16-8)17(2)15/h3-9,12-14H,11H2,1-2H3	CDSPHZUZSPOKJC-UHFFFAOYSA-N	C9H18ClNO5S	287.059
Clindamycin-TP77	NC(C1C(C(C(C(O1)S)O)O)O)C(C)Cl	InChI=1S/C8H16ClNO4S/c1-2(9)3(10)7-5(12)4(11)6(13)8(15)14-7/h2-8,11-13,15H,10H2,1H3	YLWQPRZTIMVMKO-UHFFFAOYSA-N	C8H16ClNO4S	257.049
Clindamycin-TP80	C(C1C(C(C(C(O1)S(C)=O)O)O)O)(C(C)Cl)O	InChI=1S/C9H17ClO6S/c1-3(10)4(11)8-6(13)5(12)7(14)9(16-8)17(2)15/h3-9,11-14H,1-2H3	QYVGDKYAEFUJLE-UHFFFAOYSA-N	C9H17ClO6S	288.043
Clindamycin-TP85	C(C1C(C(C(C(O1)S)O)O)O)(C(C)Cl)O	InChI=1S/C8H15ClO5S/c1-2(9)3(10)7-5(12)4(11)6(13)8(15)14-7/h2-8,10-13,15H,1H3	KHPQPSDHPDDOQE-UHFFFAOYSA-N	C8H15ClO5S	258.033
Clindamycin-TP65	CCCC(CC(NC)C(=O)NC(C1C(C(C(C(O1)SC)O)O)O)C(C)Cl)C(=O)O	InChI=1S/C18H33ClN2O7S/c1-5-6-9(17(26)27)7-10(20-3)16(25)21-11(8(2)19)15-13(23)12(22)14(24)18(28-15)29-4/h8-15,18,20,22-24H,5-7H2,1-4H3,(H,21,25)(H,26,27)	RFEYVKICGXOQTF-UHFFFAOYSA-N	C18H33ClN2O7S	456.17
Clindamycin-TP66	CCCC(CC(N)C(=O)NC(C1C(C(C(C(O1)SC)O)O)O)C(C)Cl)C=O	InChI=1S/C17H31ClN2O6S/c1-4-5-9(7-21)6-10(19)16(25)20-11(8(2)18)15-13(23)12(22)14(24)17(26-15)27-3/h7-15,17,22-24H,4-6,19H2,1-3H3,(H,20,25)	SSYUMXBBVNVPPH-UHFFFAOYSA-N	C17H31ClN2O6S	426.159
Clindamycin-TP68	CCCC1CC(NC1)C(=O)NC(C2C(C(C(C(O2)S(C)=O)O)O)O)C(C)Cl	InChI=1S/C17H31ClN2O6S/c1-4-5-9-6-10(19-7-9)16(24)20-11(8(2)18)15-13(22)12(21)14(23)17(26-15)27(3)25/h8-15,17,19,21-23H,4-7H2,1-3H3,(H,20,24)	RKZYQAJFAZGGKD-UHFFFAOYSA-N	C17H31ClN2O6S	426.159
Clindamycin-TP70	CCCC1CC(NC1)C(=O)NC(C2C(C(C(C(O2)=O)O)O)O)C(C)Cl	InChI=1S/C16H27ClN2O6/c1-3-4-8-5-9(18-6-8)15(23)19-10(7(2)17)14-12(21)11(20)13(22)16(24)25-14/h7-14,18,20-22H,3-6H2,1-2H3,(H,19,23)	CIOUREUMZAGFKB-UHFFFAOYSA-N	C16H27ClN2O6	378.156
Clindamycin-TP71	CCCC1CC(NC1)C(=O)NC(C2C(C(C(C(O2)S)O)O)O)C(C)Cl	InChI=1S/C16H29ClN2O5S/c1-3-4-8-5-9(18-6-8)15(23)19-10(7(2)17)14-12(21)11(20)13(22)16(25)24-14/h7-14,16,18,20-22,25H,3-6H2,1-2H3,(H,19,23)	TVIMJBDOGJQOGZ-UHFFFAOYSA-N	C16H29ClN2O5S	396.149
Clindamycin-TP78	CCCC(CC(NC)C(=O)NC(C1C(C(C(C(O1)S(C)=O)O)O)O)C(C)Cl)C=O	InChI=1S/C18H33ClN2O7S/c1-5-6-10(8-22)7-11(20-3)17(26)21-12(9(2)19)16-14(24)13(23)15(25)18(28-16)29(4)27/h8-16,18,20,23-25H,5-7H2,1-4H3,(H,21,26)	QCXJBCWKAWJFKX-UHFFFAOYSA-N	C18H33ClN2O7S	456.17
Clindamycin-TP79	CCCC1CC(N(C1)C)C(=O)NC(C2C(C(C(C(O2)S(C)(=O)=O)O)O)O)C(C)Cl	InChI=1S/C18H33ClN2O7S/c1-5-6-10-7-11(21(3)8-10)17(25)20-12(9(2)19)16-14(23)13(22)15(24)18(28-16)29(4,26)27/h9-16,18,22-24H,5-8H2,1-4H3,(H,20,25)	XZTQPLIWKFPNAY-UHFFFAOYSA-N	C18H33ClN2O7S	456.17
Clindamycin-TP86	CCCC1CC(N(C1)C)C(=O)NC(C(C(C(C(C(=O)O)O)O)O)O)C(C)Cl	InChI=1S/C17H31ClN2O7/c1-4-5-9-6-10(20(3)7-9)16(25)19-11(8(2)18)12(21)13(22)14(23)15(24)17(26)27/h8-15,21-24H,4-7H2,1-3H3,(H,19,25)(H,26,27)	PCCMIMRGBRQGOX-UHFFFAOYSA-N	C17H31ClN2O7	410.182
Clindamycin-TP88	CCCC(CC(NC)C(=O)NC(C1C(C(C(C(O1)S)O)O)O)C(C)Cl)C=O	InChI=1S/C17H31ClN2O6S/c1-4-5-9(7-21)6-10(19-3)16(25)20-11(8(2)18)15-13(23)12(22)14(24)17(27)26-15/h7-15,17,19,22-24,27H,4-6H2,1-3H3,(H,20,25)	IADOCJTUVXXVNF-UHFFFAOYSA-N	C17H31ClN2O6S	426.159
Clofibric acid-TP1	CC(C)(C(=O)O)OC1=C(C(=C(C=C1)Cl)O)O	InChI=1S/C10H11ClO5/c1-10(2,9(14)15)16-6-4-3-5(11)7(12)8(6)13/h3-4,12-13H,1-2H3,(H,14,15)	OHMPWMBEPVHADJ-UHFFFAOYSA-N	C10H11ClO5	246.03
Clofibric acid-TP2	CC(C)(C(=O)O)OC1=CC=CC=C1	InChI=1S/C10H12O3/c1-10(2,9(11)12)13-8-6-4-3-5-7-8/h3-7H,1-2H3,(H,11,12)	ILPUOPPYSQEBNJ-UHFFFAOYSA-N	C10H12O3	180.079
Clofibric acid-TP3	CC(C)OC1=CC=C(C=C1)Cl	InChI=1S/C9H11ClO/c1-7(2)11-9-5-3-8(10)4-6-9/h3-7H,1-2H3	WNHNKNDCZDDDTJ-UHFFFAOYSA-N	C9H11ClO	170.05
Clofibric acid-TP4	CC(C)(C(=O)O)OC(=O)C=CC(=C(C(=O)O)O)Cl	InChI=1S/C10H11ClO7/c1-10(2,9(16)17)18-6(12)4-3-5(11)7(13)8(14)15/h3-4,13H,1-2H3,(H,14,15)(H,16,17)/b4-3+,7-5?	PQLLIPXGZQEZQQ-YABFVKPHSA-N	C10H11ClO7	278.019
Clofibric acid-TP5	CC(C)(C(=O)O)OC1=C(C(=CC=C1)O)O	InChI=1S/C10H12O5/c1-10(2,9(13)14)15-7-5-3-4-6(11)8(7)12/h3-5,11-12H,1-2H3,(H,13,14)	IDNYQSGRUZOFQS-UHFFFAOYSA-N	C10H12O5	212.068
Clofibric acid-TP6	CC(C)OC1=C(C(=C(C=C1)Cl)O)O	InChI=1S/C9H11ClO3/c1-5(2)13-7-4-3-6(10)8(11)9(7)12/h3-5,11-12H,1-2H3	PCEIIDWHQOAAKD-UHFFFAOYSA-N	C9H11ClO3	202.04
Clofibric acid-TP7	CC(C)(C(=O)O)OC(C(O)=O)=CC=C(C(O)=O)Cl	InChI=1S/C10H11ClO7/c1-10(2,9(16)17)18-6(8(14)15)4-3-5(11)7(12)13/h3-4H,1-2H3,(H,12,13)(H,14,15)(H,16,17)/b5-3?,6-4+	RNPJZQNFWNQGAN-QEKUZXLOSA-N	C10H11ClO7	278.019
Clofibric acid-TP8	CC(C)(C(=O)O)OC1=CC(=C(C=C1)O)O	InChI=1S/C10H12O5/c1-10(2,9(13)14)15-6-3-4-7(11)8(12)5-6/h3-5,11-12H,1-2H3,(H,13,14)	ORWMEYRIDGTPKY-UHFFFAOYSA-N	C10H12O5	212.068
Clofibric acid-TP9	CC(C)OC1=CC=CC=C1	InChI=1S/C9H12O/c1-8(2)10-9-6-4-3-5-7-9/h3-8H,1-2H3	ZYNMJJNWXVKJJV-UHFFFAOYSA-N	C9H12O	136.089
Clomazone-TP1	CC(CO)(C(NCC1=CC=CC=C1Cl)=O)C	InChI=1S/C12H16ClNO2/c1-12(2,8-15)11(16)14-7-9-5-3-4-6-10(9)13/h3-6,15H,7-8H2,1-2H3,(H,14,16)	TWJXCDFCKPEPHD-UHFFFAOYSA-N	C12H16ClNO2	241.087
Clomazone-TP3	CC(CO)(C(NCC1=CC=CC=C1)=O)C	InChI=1S/C12H17NO2/c1-12(2,9-14)11(15)13-8-10-6-4-3-5-7-10/h3-7,14H,8-9H2,1-2H3,(H,13,15)	KQGVRQFVMXEZKO-UHFFFAOYSA-N	C12H17NO2	207.126
Cyanazine-TP1	CCNC1=NC(=NC=N1)NC(C)(C)C#N	InChI=1S/C9H14N6/c1-4-11-7-12-6-13-8(14-7)15-9(2,3)5-10/h6H,4H2,1-3H3,(H2,11,12,13,14,15)	WIWYDUBHBXIEKQ-UHFFFAOYSA-N	C9H14N6	206.128
Cyanazine-TP2	CCNc1nc(nc(n1)Cl)NC(C)(C)C(=O)O	InChI=1S/C9H14ClN5O2/c1-4-11-7-12-6(10)13-8(14-7)15-9(2,3)5(16)17/h4H2,1-3H3,(H,16,17)(H2,11,12,13,14,15)	WYIJTMNAAMADHT-UHFFFAOYSA-N	C9H14ClN5O2	259.084
Cyanazine-TP3	CC=O	InChI=1S/C2H4O/c1-2-3/h2H,1H3	IKHGUXGNUITLKF-UHFFFAOYSA-N	C2H4O	44.0262
Cyanazine-TP4	NC1=NC(=NC(=N1)Cl)NC(C)(C)C#N	InChI=1S/C7H9ClN6/c1-7(2,3-9)14-6-12-4(8)11-5(10)13-6/h1-2H3,(H3,10,11,12,13,14)	YYGZKUBHASBWQO-UHFFFAOYSA-N	C7H9ClN6	212.058
Cyanazine-TP5	CCNC1=NC(=NC(=N1)O)NC(C)(C)C#N	InChI=1S/C9H14N6O/c1-4-11-6-12-7(14-8(16)13-6)15-9(2,3)5-10/h4H2,1-3H3,(H3,11,12,13,14,15,16)	DMPFJLVVEPPTKR-UHFFFAOYSA-N	C9H14N6O	222.123
Cyanazine-TP6	CCNc1nc(ncn1)NC(C)(C)C(=O)O	InChI=1S/C9H15N5O2/c1-4-10-7-11-5-12-8(13-7)14-9(2,3)6(15)16/h5H,4H2,1-3H3,(H,15,16)(H2,10,11,12,13,14)	GMXJYVBZUYOHBW-UHFFFAOYSA-N	C9H15N5O2	225.123
Cyanazine-TP7	NC1=NC(=NC=N1)NC(C)(C)C#N	InChI=1S/C7H10N6/c1-7(2,3-8)13-6-11-4-10-5(9)12-6/h4H,1-2H3,(H3,9,10,11,12,13)	QXCICKXSEXAGMZ-UHFFFAOYSA-N	C7H10N6	178.097
Cyanazine-TP8	Nc1nc(nc(n1)Cl)NC(C)(C)C(=O)O	InChI=1S/C7H10ClN5O2/c1-7(2,3(14)15)13-6-11-4(8)10-5(9)12-6/h1-2H3,(H,14,15)(H3,9,10,11,12,13)	GOVSIGWGHYIRFN-UHFFFAOYSA-N	C7H10ClN5O2	231.052
Cyanazine-TP9	CCNc1nc(nc(n1)O)NC(C)(C)C(=O)O	InChI=1S/C9H15N5O3/c1-4-10-6-11-7(13-8(17)12-6)14-9(2,3)5(15)16/h4H2,1-3H3,(H,15,16)(H3,10,11,12,13,14,17)	AXUUYNNVNOSTRP-UHFFFAOYSA-N	C9H15N5O3	241.117
Cyanazine-TP11	NC1=NC(=NC(=N1)Cl)NC(C)(CO)C#N	InChI=1S/C7H9ClN6O/c1-7(2-9,3-15)14-6-12-4(8)11-5(10)13-6/h15H,3H2,1H3,(H3,10,11,12,13,14)	ITTWSLAWJINULD-UHFFFAOYSA-N	C7H9ClN6O	228.053
Cyanazine-TP12	C1(=NC(=NC(=N1)Cl)NC(C)(C)C#N)O	InChI=1S/C7H8ClN5O/c1-7(2,3-9)13-5-10-4(8)11-6(14)12-5/h1-2H3,(H2,10,11,12,13,14)	XYAFFYIULJDCNO-UHFFFAOYSA-N	C7H8ClN5O	213.042
Cyanazine-TP13	NC1=NC(=NC(=N1)O)NC(C)(C)C#N	InChI=1S/C7H10N6O/c1-7(2,3-8)13-5-10-4(9)11-6(14)12-5/h1-2H3,(H4,9,10,11,12,13,14)	OJLSSMBDTSONFO-UHFFFAOYSA-N	C7H10N6O	194.092
Cyanazine-TP14	CCNC1=NC(=NC(=N1)O)O	InChI=1S/C5H8N4O2/c1-2-6-3-7-4(10)9-5(11)8-3/h2H2,1H3,(H3,6,7,8,9,10,11)	ILHRXTGGTUPFJR-UHFFFAOYSA-N	C5H8N4O2	156.065
Cyanazine-TP17	C1(=NC(=NC(=N1)O)NC(C)(C)C#N)O	InChI=1S/C7H9N5O2/c1-7(2,3-8)12-4-9-5(13)11-6(14)10-4/h1-2H3,(H3,9,10,11,12,13,14)	DKCOMGAPECYROV-UHFFFAOYSA-N	C7H9N5O2	195.076
DEET-TP1	CCN(CC)C(=O)C1=CC=CC(=C1)[CH3]O	InChI=1S/C12H18NO2/c1-3-13(4-2)12(15)11-7-5-6-10(8-11)9-14/h5-8,14H,3-4H2,1-2,9H3	SLUSWVPGCZHVGT-UHFFFAOYSA-N	C12H18NO2	208.134
DEET-TP2	CCNC(=O)C1=CC=CC(=C1)C	InChI=1S/C10H13NO/c1-3-11-10(12)9-6-4-5-8(2)7-9/h4-7H,3H2,1-2H3,(H,11,12)	FPINATACRXASTP-UHFFFAOYSA-N	C10H13NO	163.1
DEET-TP3	C(C)O	InChI=1S/C2H6O/c1-2-3/h3H,2H2,1H3	LFQSCWFLJHTTHZ-UHFFFAOYSA-N	C2H6O	46.0419
DEET-TP4	CCNCC	InChI=1S/C4H11N/c1-3-5-4-2/h5H,3-4H2,1-2H3	HPNMFZURTQLUMO-UHFFFAOYSA-N	C4H11N	73.0891
DEET-TP6	CCNC(=O)C1=CC=CC(=C1)[CH3]O	InChI=1S/C10H14NO2/c1-2-11-10(13)9-5-3-4-8(6-9)7-12/h3-6,12H,2H2,1,7H3,(H,11,13)	VNKZLEZZPLVSHB-UHFFFAOYSA-N	C10H14NO2	180.102
DEET-TP7	C(CN(CC)C(=O)C1=CC=CC(=C1)[CH3]O)O	InChI=1S/C12H18NO3/c1-2-13(6-7-14)12(16)11-5-3-4-10(8-11)9-15/h3-5,8,14-15H,2,6-7H2,1,9H3	PQYKNBZEHAFTIP-UHFFFAOYSA-N	C12H18NO3	224.129
DEET-TP8	C(=O)(c1cccc(c1)[CH3]O)O	InChI=1S/C8H9O3/c9-5-6-2-1-3-7(4-6)8(10)11/h1-4,9H,5H3,(H,10,11)	UIMIPGIMNKMOGK-UHFFFAOYSA-N	C8H9O3	153.055
DEET-TP10	C(=O)(C1=CC=CC(=C1)C)O	InChI=1S/C8H8O2/c1-6-3-2-4-7(5-6)8(9)10/h2-5H,1H3,(H,9,10)	GPSDUZXPYCFOSQ-UHFFFAOYSA-N	C8H8O2	136.052
DEET-TP11	NC(=O)C1=CC=CC(=C1)C	InChI=1S/C8H9NO/c1-6-3-2-4-7(5-6)8(9)10/h2-5H,1H3,(H2,9,10)	WGRPQCFFBRDZFV-UHFFFAOYSA-N	C8H9NO	135.068
DEET-TP14	C(=O)(c1c(c(cc(c1)C)O)O)O	InChI=1S/C8H8O4/c1-4-2-5(8(11)12)7(10)6(9)3-4/h2-3,9-10H,1H3,(H,11,12)	NCLKLKFWHLNSPF-UHFFFAOYSA-N	C8H8O4	168.042
DEET-TP15	C(=O)(c1cc(c(c(c1)C)O)O)O	InChI=1S/C8H8O4/c1-4-2-5(8(11)12)3-6(9)7(4)10/h2-3,9-10H,1H3,(H,11,12)	GGUKSPTUCLPPNY-UHFFFAOYSA-N	C8H8O4	168.042
DEET-TP16	C(=O)([C]1(=[CH]=CC=C(C1O)C)O)O	InChI=1S/C8H10O4/c1-5-3-2-4-8(12,6(5)9)7(10)11/h2-4,6,9,12H,1H3,(H,10,11)	AXRMZRLNCOVFJZ-UHFFFAOYSA-N	C8H10O4	170.058
Desmetryne-TP1	CC(C)=O	InChI=1S/C3H6O/c1-3(2)4/h1-2H3	CSCPPACGZOOCGX-UHFFFAOYSA-N	C3H6O	58.0419
Desmetryne-TP2	NC1=NC(=NC(=N1)NC)SC	InChI=1S/C5H9N5S/c1-7-4-8-3(6)9-5(10-4)11-2/h1-2H3,(H3,6,7,8,9,10)	NKJBDXIYARFZLE-UHFFFAOYSA-N	C5H9N5S	171.058
Desmetryne-TP3	CC(C)NC1=NC(=NC(=N1)N)SC	InChI=1S/C7H13N5S/c1-4(2)9-6-10-5(8)11-7(12-6)13-3/h4H,1-3H3,(H3,8,9,10,11,12)	PWERJYSEXWGFLB-UHFFFAOYSA-N	C7H13N5S	199.089
Desmetryne-TP4	CC(C)NC1=NC(=NC(=N1)NC)O	InChI=1S/C7H13N5O/c1-4(2)9-6-10-5(8-3)11-7(13)12-6/h4H,1-3H3,(H3,8,9,10,11,12,13)	QGIJSTMRQUSXHN-UHFFFAOYSA-N	C7H13N5O	183.112
Desmetryne-TP6	NC1=NC(=NC(=N1)N)SC	InChI=1S/C4H7N5S/c1-10-4-8-2(5)7-3(6)9-4/h1H3,(H4,5,6,7,8,9)	SFPNVVXUUHYBQW-UHFFFAOYSA-N	C4H7N5S	157.042
Desmetryne-TP7	NC1=NC(=NC(=N1)NC)S(C)=O	InChI=1S/C5H9N5OS/c1-7-4-8-3(6)9-5(10-4)12(2)11/h1-2H3,(H3,6,7,8,9,10)	UNBDANZUIOCPKQ-UHFFFAOYSA-N	C5H9N5OS	187.053
Desmetryne-TP8	NC1=NC(=NC(=N1)NC)S	InChI=1S/C4H7N5S/c1-6-3-7-2(5)8-4(10)9-3/h1H3,(H4,5,6,7,8,9,10)	WUEZFSUPXQTURV-UHFFFAOYSA-N	C4H7N5S	157.042
Desmetryne-TP9	CC(C)NC1=NC(=NC(=N1)N)S(C)=O	InChI=1S/C7H13N5OS/c1-4(2)9-6-10-5(8)11-7(12-6)14(3)13/h4H,1-3H3,(H3,8,9,10,11,12)	VYZQYFXKEPDUSW-UHFFFAOYSA-N	C7H13N5OS	215.084
Desmetryne-TP10	CC(C)NC1=NC(=NC(=N1)N)S	InChI=1S/C6H11N5S/c1-3(2)8-5-9-4(7)10-6(12)11-5/h3H,1-2H3,(H4,7,8,9,10,11,12)	GDKPKAUZECOZDH-UHFFFAOYSA-N	C6H11N5S	185.074
Desmetryne-TP12	C1(=NC(=NC(=N1)NC)O)O	InChI=1S/C4H6N4O2/c1-5-2-6-3(9)8-4(10)7-2/h1H3,(H3,5,6,7,8,9,10)	KYGWHIMMSIVKRA-UHFFFAOYSA-N	C4H6N4O2	142.049
Desmetryne-TP13	CC(C)NC1=NC(=NC(=N1)O)O	InChI=1S/C6H10N4O2/c1-3(2)7-4-8-5(11)10-6(12)9-4/h3H,1-2H3,(H3,7,8,9,10,11,12)	DBFMBHXVWIURSV-UHFFFAOYSA-N	C6H10N4O2	170.08
Desmetryne-TP15	NC1=NC(=NC(=N1)NC)O	InChI=1S/C4H7N5O/c1-6-3-7-2(5)8-4(10)9-3/h1H3,(H4,5,6,7,8,9,10)	OAKVSYLSGAGQJL-UHFFFAOYSA-N	C4H7N5O	141.065
Desmetryne-TP16	CC(C)NC1=NC(=NC(=N1)N)O	InChI=1S/C6H11N5O/c1-3(2)8-5-9-4(7)10-6(12)11-5/h3H,1-2H3,(H4,7,8,9,10,11,12)	GCKLGRUZDXSATG-UHFFFAOYSA-N	C6H11N5O	169.096
Diclofenac-TP1	C1=CC=C(C(=C1)CC(=O)O)NC2=C(C=CC=C2)Cl	InChI=1S/C14H12ClNO2/c15-11-6-2-4-8-13(11)16-12-7-3-1-5-10(12)9-14(17)18/h1-8,16H,9H2,(H,17,18)	RXRLPBIKRNGLJD-UHFFFAOYSA-N	C14H12ClNO2	261.056
Diclofenac-TP2	C1=CC=C(C(=C1)C)NC2=C(C=CC=C2Cl)Cl	InChI=1S/C13H11Cl2N/c1-9-5-2-3-8-12(9)16-13-10(14)6-4-7-11(13)15/h2-8,16H,1H3	DHYBZJWRKXTOEP-UHFFFAOYSA-N	C13H11Cl2N	251.027
Diclofenac-TP3	C1=C[CH](=C(C(=C1)CC(=O)O)O)O	InChI=1S/C8H9O4/c9-6-3-1-2-5(8(6)12)4-7(10)11/h1-3,6,9,12H,4H2,(H,10,11)	ZAACLSYKQAUIGW-UHFFFAOYSA-N	C8H9O4	169.05
Diclofenac-TP4	NC1=C(C=CC=C1Cl)Cl	InChI=1S/C6H5Cl2N/c7-4-2-1-3-5(8)6(4)9/h1-3H,9H2	JDMFXJULNGEPOI-UHFFFAOYSA-N	C6H5Cl2N	160.98
Diclofenac-TP5	C1=CC=C(C(=C1)CC(=O)O)NC2=CC=CC=C2	InChI=1S/C14H13NO2/c16-14(17)10-11-6-4-5-9-13(11)15-12-7-2-1-3-8-12/h1-9,15H,10H2,(H,16,17)	NJFCAWNKWPIBAG-UHFFFAOYSA-N	C14H13NO2	227.095
Diclofenac-TP6	C1=CC=C(C(=C1)C)NC2=C(C=CC=C2)Cl	InChI=1S/C13H12ClN/c1-10-6-2-4-8-12(10)15-13-9-5-3-7-11(13)14/h2-9,15H,1H3	LJYAJFGLPICHON-UHFFFAOYSA-N	C13H12ClN	217.066
Diclofenac-TP9	C1=C[CH](=C(C(C1)(CC(=O)O)O)O)O	InChI=1S/C8H11O5/c9-5-2-1-3-8(13,7(5)12)4-6(10)11/h1-2,5,9,12-13H,3-4H2,(H,10,11)	RNGBJXUQNLKCPR-UHFFFAOYSA-N	C8H11O5	187.061
Diclofenac-TP16	NC1=C(C(=C(C=C1Cl)O)O)Cl	InChI=1S/C6H5Cl2NO2/c7-2-1-3(10)6(11)4(8)5(2)9/h1,10-11H,9H2	AFQXWOMAGLBHLH-UHFFFAOYSA-N	C6H5Cl2NO2	192.97
Diglyme-TP1	C(COCCOC)O	InChI=1S/C5H12O3/c1-7-4-5-8-3-2-6/h6H,2-5H2,1H3	SBASXUCJHJRPEV-UHFFFAOYSA-N	C5H12O3	120.079
Diglyme-TP2	CO	InChI=1S/CH4O/c1-2/h2H,1H3	OKKJLVBELUTLKV-UHFFFAOYSA-N	CH4O	32.0262
Diglyme-TP3	O=CCOCCOC	InChI=1S/C5H10O3/c1-7-4-5-8-3-2-6/h2H,3-5H2,1H3	KEAGYJMKALOSDP-UHFFFAOYSA-N	C5H10O3	118.063
Diglyme-TP4	COCC=O	InChI=1S/C3H6O2/c1-5-3-2-4/h2H,3H2,1H3	YSEFYOVWKJXNCH-UHFFFAOYSA-N	C3H6O2	74.0368
Diglyme-TP5	C(COC)O	InChI=1S/C3H8O2/c1-5-3-2-4/h4H,2-3H2,1H3	XNWFRZJHXBZDAG-UHFFFAOYSA-N	C3H8O2	76.0524
Diglyme-TP6	O=C(COCCOC)O	InChI=1S/C5H10O4/c1-8-2-3-9-4-5(6)7/h2-4H2,1H3,(H,6,7)	CLLLODNOQBVIMS-UHFFFAOYSA-N	C5H10O4	134.058
Diglyme-TP7	COCC(=O)O	InChI=1S/C3H6O3/c1-6-2-3(4)5/h2H2,1H3,(H,4,5)	RMIODHQZRUFFFF-UHFFFAOYSA-N	C3H6O3	90.0317
Dimefuron-TP1	CC(C)(C)C1=NN(C(=O)O1)C2=CC=C(C=C2)NC(=O)N(C)C	InChI=1S/C15H20N4O3/c1-15(2,3)12-17-19(14(21)22-12)11-8-6-10(7-9-11)16-13(20)18(4)5/h6-9H,1-5H3,(H,16,20)	PLNKKYIEVGLOKY-UHFFFAOYSA-N	C15H20N4O3	304.154
Dimefuron-TP2	CC(C)(C)C1=NN(C(=O)O1)C2=C(C=C(C=C2)N)Cl	InChI=1S/C12H14ClN3O2/c1-12(2,3)10-15-16(11(17)18-10)9-5-4-7(14)6-8(9)13/h4-6H,14H2,1-3H3	VDVSMECTBFVDFQ-UHFFFAOYSA-N	C12H14ClN3O2	267.077
Dimefuron-TP3	C(=O)(N(C)C)O	InChI=1S/C3H7NO2/c1-4(2)3(5)6/h1-2H3,(H,5,6)	DWLVWMUCHSLGSU-UHFFFAOYSA-N	C3H7NO2	89.0477
Dimefuron-TP4	CC(C)(C)C1=NN(C(=O)O1)C2=C(C=C(C=C2)NC(=O)NC)Cl	InChI=1S/C14H17ClN4O3/c1-14(2,3)11-18-19(13(21)22-11)10-6-5-8(7-9(10)15)17-12(20)16-4/h5-7H,1-4H3,(H2,16,17,20)	CKIPLCCTKXIKER-UHFFFAOYSA-N	C14H17ClN4O3	324.099
Dimefuron-TP5	CO	InChI=1S/CH4O/c1-2/h2H,1H3	OKKJLVBELUTLKV-UHFFFAOYSA-N	CH4O	32.0262
Dimefuron-TP6	CC(C)(C)C1=NN(C(=O)O1)C2=CC=C(C=C2)N	InChI=1S/C12H15N3O2/c1-12(2,3)10-14-15(11(16)17-10)9-6-4-8(13)5-7-9/h4-7H,13H2,1-3H3	NABJZPZGVPYBKD-UHFFFAOYSA-N	C12H15N3O2	233.116
Dimefuron-TP7	CC(C)(C)C1=NN(C(=O)O1)C2=CC=C(C=C2)NC(=O)NC	InChI=1S/C14H18N4O3/c1-14(2,3)11-17-18(13(20)21-11)10-7-5-9(6-8-10)16-12(19)15-4/h5-8H,1-4H3,(H2,15,16,19)	ALWYKRAKPCAXHL-UHFFFAOYSA-N	C14H18N4O3	290.138
Dimefuron-TP8	CC(C)(C)C1=NN(C(=O)O1)C2=C(C=C(C(=C2O)O)N)Cl	InChI=1S/C12H14ClN3O4/c1-12(2,3)10-15-16(11(19)20-10)7-5(13)4-6(14)8(17)9(7)18/h4,17-18H,14H2,1-3H3	VTOCTJNMCXAFFG-UHFFFAOYSA-N	C12H14ClN3O4	299.067
Dimefuron-TP10	CC(C)(C)C1=NN(C(=O)O1)C2=C(C=C(C=C2)NC(=O)N)Cl	InChI=1S/C13H15ClN4O3/c1-13(2,3)10-17-18(12(20)21-10)9-5-4-7(6-8(9)14)16-11(15)19/h4-6H,1-3H3,(H3,15,16,19)	ANDVAIWBMVYXNC-UHFFFAOYSA-N	C13H15ClN4O3	310.083
Dimethametryn-TP1	CC=O	InChI=1S/C2H4O/c1-2-3/h2H,1H3	IKHGUXGNUITLKF-UHFFFAOYSA-N	C2H4O	44.0262
Dimethametryn-TP2	NC1=NC(=NC(=N1)SC)NC(C)C(C)C	InChI=1S/C9H17N5S/c1-5(2)6(3)11-8-12-7(10)13-9(14-8)15-4/h5-6H,1-4H3,(H3,10,11,12,13,14)	QOJMADIUSXFJJO-UHFFFAOYSA-N	C9H17N5S	227.12
Dimethametryn-TP3	CCNC1=NC(=NC(=N1)SC)N	InChI=1S/C6H11N5S/c1-3-8-5-9-4(7)10-6(11-5)12-2/h3H2,1-2H3,(H3,7,8,9,10,11)	CMKCJDAIKRRBDY-UHFFFAOYSA-N	C6H11N5S	185.074
Dimethametryn-TP4	C(C)(C(C)C)=O	InChI=1S/C5H10O/c1-4(2)5(3)6/h4H,1-3H3	SYBYTAAJFKOIEJ-UHFFFAOYSA-N	C5H10O	86.0732
Dimethametryn-TP5	CCNC1=NC(=NC(=N1)O)NC(C)C(C)C	InChI=1S/C10H19N5O/c1-5-11-8-13-9(15-10(16)14-8)12-7(4)6(2)3/h6-7H,5H2,1-4H3,(H3,11,12,13,14,15,16)	VORJDJCJUQZZGM-UHFFFAOYSA-N	C10H19N5O	225.159
Dimethametryn-TP7	NC1=NC(=NC(=N1)SC)N	InChI=1S/C4H7N5S/c1-10-4-8-2(5)7-3(6)9-4/h1H3,(H4,5,6,7,8,9)	SFPNVVXUUHYBQW-UHFFFAOYSA-N	C4H7N5S	157.042
Dimethametryn-TP8	NC1=NC(=NC(=N1)S(C)=O)NC(C)C(C)C	InChI=1S/C9H17N5OS/c1-5(2)6(3)11-8-12-7(10)13-9(14-8)16(4)15/h5-6H,1-4H3,(H3,10,11,12,13,14)	PZVFPBJOBMEZIP-UHFFFAOYSA-N	C9H17N5OS	243.115
Dimethametryn-TP9	NC1=NC(=NC(=N1)S)NC(C)C(C)C	InChI=1S/C8H15N5S/c1-4(2)5(3)10-7-11-6(9)12-8(14)13-7/h4-5H,1-3H3,(H4,9,10,11,12,13,14)	JSQOFKKMKAZLEN-UHFFFAOYSA-N	C8H15N5S	213.105
Dimethametryn-TP10	NC1=NC(=NC(=N1)SC)NC(C)C(C)(C)O	InChI=1S/C9H17N5OS/c1-5(9(2,3)15)11-7-12-6(10)13-8(14-7)16-4/h5,15H,1-4H3,(H3,10,11,12,13,14)	WPHRLFGGSHXJIH-UHFFFAOYSA-N	C9H17N5OS	243.115
Dimethametryn-TP11	CCNC1=NC(=NC(=N1)S(C)=O)N	InChI=1S/C6H11N5OS/c1-3-8-5-9-4(7)10-6(11-5)13(2)12/h3H2,1-2H3,(H3,7,8,9,10,11)	VFQZWCPLYZBLFM-UHFFFAOYSA-N	C6H11N5OS	201.068
Dimethametryn-TP12	CCNC1=NC(=NC(=N1)S)N	InChI=1S/C5H9N5S/c1-2-7-4-8-3(6)9-5(11)10-4/h2H2,1H3,(H4,6,7,8,9,10,11)	YYXVXLFAFFJWDY-UHFFFAOYSA-N	C5H9N5S	171.058
Dimethametryn-TP15	CCNC1=NC(=NC(=N1)O)O	InChI=1S/C5H8N4O2/c1-2-6-3-7-4(10)9-5(11)8-3/h2H2,1H3,(H3,6,7,8,9,10,11)	ILHRXTGGTUPFJR-UHFFFAOYSA-N	C5H8N4O2	156.065
Dimethametryn-TP18	C1(=NC(=NC(=N1)O)NC(C)C(C)C)O	InChI=1S/C8H14N4O2/c1-4(2)5(3)9-6-10-7(13)12-8(14)11-6/h4-5H,1-3H3,(H3,9,10,11,12,13,14)	SWLODHJCSGBYCO-UHFFFAOYSA-N	C8H14N4O2	198.112
Dimethametryn-TP19	NC1=NC(=NC(=N1)O)NC(C)C(C)C	InChI=1S/C8H15N5O/c1-4(2)5(3)10-7-11-6(9)12-8(14)13-7/h4-5H,1-3H3,(H4,9,10,11,12,13,14)	CXIHVPBCIKLXDV-UHFFFAOYSA-N	C8H15N5O	197.128
Dimethametryn-TP20	CCNC1=NC(=NC(=N1)O)N	InChI=1S/C5H9N5O/c1-2-7-4-8-3(6)9-5(11)10-4/h2H2,1H3,(H4,6,7,8,9,10,11)	XRVCXZWINJOORX-UHFFFAOYSA-N	C5H9N5O	155.081
Dimethametryn-TP21	CCNC1=NC(=NC(=N1)O)NC(C)C(C)(C)O	InChI=1S/C10H19N5O2/c1-5-11-7-13-8(15-9(16)14-7)12-6(2)10(3,4)17/h6,17H,5H2,1-4H3,(H3,11,12,13,14,15,16)	LCLLQNIIASZZBL-UHFFFAOYSA-N	C10H19N5O2	241.154
Dimethanamid-p-TP1	CC1=CSC(=C1N(C(C)COC)C(=O)CO)C	InChI=1S/C12H19NO3S/c1-8-7-17-10(3)12(8)13(11(15)5-14)9(2)6-16-4/h7,9,14H,5-6H2,1-4H3	XVDHGNBVOSOGPG-UHFFFAOYSA-N	C12H19NO3S	257.109
Dimethanamid-p-TP2	CC1=CSC(=C1N(C(C)C=O)C(=O)CCl)C	InChI=1S/C11H14ClNO2S/c1-7-6-16-9(3)11(7)13(8(2)5-14)10(15)4-12/h5-6,8H,4H2,1-3H3	CZHPWFBOUVDMKS-UHFFFAOYSA-N	C11H14ClNO2S	259.043
Dimethanamid-p-TP3	CO	InChI=1S/CH4O/c1-2/h2H,1H3	OKKJLVBELUTLKV-UHFFFAOYSA-N	CH4O	32.0262
Dimethanamid-p-TP4	CC1=CSC(=C1N(C(C)CO)C(=O)CCl)C	InChI=1S/C11H16ClNO2S/c1-7-6-16-9(3)11(7)13(8(2)5-14)10(15)4-12/h6,8,14H,4-5H2,1-3H3	QRZFKPXIDNWPAN-UHFFFAOYSA-N	C11H16ClNO2S	261.059
Dimethanamid-p-TP5	CC1=CSC(=C1N(C(C)COC)C(=O)C)C	InChI=1S/C12H19NO2S/c1-8-7-16-10(3)12(8)13(11(4)14)9(2)6-15-5/h7,9H,6H2,1-5H3	PGKPDEIKVDIQSC-UHFFFAOYSA-N	C12H19NO2S	241.114
Dimethanamid-p-TP6	CC1=CSC(=C1N(C(C)COC)C(=O)CCl)[CH3]O	InChI=1S/C12H19ClNO3S/c1-8-7-18-10(5-15)12(8)14(11(16)4-13)9(2)6-17-3/h7,9,15H,4,6H2,1-3,5H3	ATIURGGBGPIIIS-UHFFFAOYSA-N	C12H19ClNO3S	292.077
Dimethanamid-p-TP7	[CH3](C1=CSC(=C1N(C(C)COC)C(=O)CCl)C)O	InChI=1S/C12H19ClNO3S/c1-8(6-17-3)14(11(16)4-13)12-9(2)18-7-10(12)5-15/h7-8,15H,4,6H2,1-3,5H3	KMMNQUJRLAWFGZ-UHFFFAOYSA-N	C12H19ClNO3S	292.077
Dimethanamid-p-TP8	CC1=CS(C(=C1N(C(C)COC)C(=O)CCl)C)=O	InChI=1S/C12H18ClNO3S/c1-8-7-18(16)10(3)12(8)14(11(15)5-13)9(2)6-17-4/h7,9H,5-6H2,1-4H3	RXNRJLGXRVWPJJ-UHFFFAOYSA-N	C12H18ClNO3S	291.07
Dimethanamid-p-TP9	CC1=CSC(=C1NC(=O)CCl)C	InChI=1S/C8H10ClNOS/c1-5-4-12-6(2)8(5)10-7(11)3-9/h4H,3H2,1-2H3,(H,10,11)	XBLYPENZTYSJMR-UHFFFAOYSA-N	C8H10ClNOS	203.017
Dimethanamid-p-TP10	C(C)(COC)O	InChI=1S/C4H10O2/c1-4(5)3-6-2/h4-5H,3H2,1-2H3	ARXJGSRGQADJSQ-UHFFFAOYSA-N	C4H10O2	90.0681
Dimethanamid-p-TP11	CC1=CSC(=C1NC(C)COC)C	InChI=1S/C10H17NOS/c1-7-6-13-9(3)10(7)11-8(2)5-12-4/h6,8,11H,5H2,1-4H3	MKTFWDHZGUUGQZ-UHFFFAOYSA-N	C10H17NOS	199.103
Dimethanamid-p-TP13	CC1=CSC(=C1N(C(C)COC)C(=O)C=O)C	InChI=1S/C12H17NO3S/c1-8-7-17-10(3)12(8)13(11(15)5-14)9(2)6-16-4/h5,7,9H,6H2,1-4H3	RVWLTVDFOOAFLY-UHFFFAOYSA-N	C12H17NO3S	255.093
Dimethanamid-p-TP14	CC1=CSC(=C1N(C(C)COC)C(=O)CO)[CH3]O	InChI=1S/C12H20NO4S/c1-8-7-18-10(4-14)12(8)13(11(16)5-15)9(2)6-17-3/h7,9,14-15H,5-6H2,1-4H3	RGYNNUHHBZGCFQ-UHFFFAOYSA-N	C12H20NO4S	274.111
Dimethanamid-p-TP15	[CH3](C1=CSC(=C1N(C(C)COC)C(=O)CO)C)O	InChI=1S/C12H20NO4S/c1-8(6-17-3)13(11(16)5-15)12-9(2)18-7-10(12)4-14/h7-8,14-15H,5-6H2,1-4H3	UMMOFEVXRRLDQU-UHFFFAOYSA-N	C12H20NO4S	274.111
Dimethanamid-p-TP16	CC1=CS(C(=C1N(C(C)COC)C(=O)CO)C)=O	InChI=1S/C12H19NO4S/c1-8-7-18(16)10(3)12(8)13(11(15)5-14)9(2)6-17-4/h7,9,14H,5-6H2,1-4H3	NDIXUWMXAATYLL-UHFFFAOYSA-N	C12H19NO4S	273.103
Dimethanamid-p-TP17	CC1=CSC(=C1NC(=O)CO)C	InChI=1S/C8H11NO2S/c1-5-4-12-6(2)8(5)9-7(11)3-10/h4,10H,3H2,1-2H3,(H,9,11)	KAMYCIHZGHVDJU-UHFFFAOYSA-N	C8H11NO2S	185.051
Dimethanamid-p-TP50	CC1=CSC(=C1NC(C)C=O)C	InChI=1S/C9H13NOS/c1-6-5-12-8(3)9(6)10-7(2)4-11/h4-5,7,10H,1-3H3	YQMLUXVZQPRIMQ-UHFFFAOYSA-N	C9H13NOS	183.072
Dimethanamid-p-TP27	CC1=CSC(=C1NC(C)CO)C	InChI=1S/C9H15NOS/c1-6-5-12-8(3)9(6)10-7(2)4-11/h5,7,10-11H,4H2,1-3H3	AHLWGPPNYJJWOZ-UHFFFAOYSA-N	C9H15NOS	185.087
Dimethanamid-p-TP45	CC1=CS(C(=C1NC(C)COC)C)=O	InChI=1S/C10H17NO2S/c1-7-6-14(12)9(3)10(7)11-8(2)5-13-4/h6,8,11H,5H2,1-4H3	PIULQEGXWXMAHL-UHFFFAOYSA-N	C10H17NO2S	215.098
Dimethanamid-p-TP19	Cc1csc(c1N(C(C)C(=O)O)C(=O)CCl)C	InChI=1S/C11H14ClNO3S/c1-6-5-17-8(3)10(6)13(9(14)4-12)7(2)11(15)16/h5,7H,4H2,1-3H3,(H,15,16)	ZXTUTXLYJVNAJX-UHFFFAOYSA-N	C11H14ClNO3S	275.038
Dimethanamid-p-TP20	CC1=CSC(=C1N(C(C)CO)C(=O)CO)C	InChI=1S/C11H17NO3S/c1-7-6-16-9(3)11(7)12(8(2)4-13)10(15)5-14/h6,8,13-14H,4-5H2,1-3H3	XMEGZIKHCORHJC-UHFFFAOYSA-N	C11H17NO3S	243.093
Dimethanamid-p-TP21	CC1=CSC(=C1N(C(C)CO)C(=O)C)C	InChI=1S/C11H17NO2S/c1-7-6-15-9(3)11(7)12(10(4)14)8(2)5-13/h6,8,13H,5H2,1-4H3	CQSWHGXCQJICGC-UHFFFAOYSA-N	C11H17NO2S	227.098
Dimethanamid-p-TP22	CC1=CSC(=C1N(C(C)CO)C(=O)CCl)[CH3]O	InChI=1S/C11H17ClNO3S/c1-7-6-17-9(5-15)11(7)13(8(2)4-14)10(16)3-12/h6,8,14-15H,3-4H2,1-2,5H3	HPROTQVJFQQKAU-UHFFFAOYSA-N	C11H17ClNO3S	278.062
Dimethanamid-p-TP23	[CH3](C1=CSC(=C1N(C(C)CO)C(=O)CCl)C)O	InChI=1S/C11H17ClNO3S/c1-7(4-14)13(10(16)3-12)11-8(2)17-6-9(11)5-15/h6-7,14-15H,3-4H2,1-2,5H3	ICZWCPOZUIYRLE-UHFFFAOYSA-N	C11H17ClNO3S	278.062
Dimethanamid-p-TP24	CC1=CS(C(=C1N(C(C)CO)C(=O)CCl)C)=O	InChI=1S/C11H16ClNO3S/c1-7-6-17(16)9(3)11(7)13(8(2)5-14)10(15)4-12/h6,8,14H,4-5H2,1-3H3	NCDHTYBVNGRRPN-UHFFFAOYSA-N	C11H16ClNO3S	277.054
Dimethanamid-p-TP25	CC1=CSC(=C1N(C(C)(C)O)C(=O)CCl)C	InChI=1S/C11H16ClNO2S/c1-7-6-16-8(2)10(7)13(9(14)5-12)11(3,4)15/h6,15H,5H2,1-4H3	AALDWDDUFUCNIG-UHFFFAOYSA-N	C11H16ClNO2S	261.059
Dimethanamid-p-TP32	CC1=CSC(=C1NC(=O)C)C	InChI=1S/C8H11NOS/c1-5-4-11-6(2)8(5)9-7(3)10/h4H,1-3H3,(H,9,10)	JOCWOUBHQIYPGP-UHFFFAOYSA-N	C8H11NOS	169.056
Dimethanamid-p-TP44	CC1=CS(C(=C1NC(=O)CCl)C)=O	InChI=1S/C8H10ClNO2S/c1-5-4-13(12)6(2)8(5)10-7(11)3-9/h4H,3H2,1-2H3,(H,10,11)	JOXRKMMKCLLTER-UHFFFAOYSA-N	C8H10ClNO2S	219.012
Dimethanamid-p-TP28	CC1=CSC(=C1N(C(C)C=O)C(=O)C)C	InChI=1S/C11H15NO2S/c1-7-6-15-9(3)11(7)12(10(4)14)8(2)5-13/h5-6,8H,1-4H3	IUTYBEAIJHZCKP-UHFFFAOYSA-N	C11H15NO2S	225.082
Dimethanamid-p-TP29	CC1=CSC(=C1N(C(C)COC)C(=O)C)[CH3]O	InChI=1S/C12H20NO3S/c1-8-7-17-11(5-14)12(8)13(10(3)15)9(2)6-16-4/h7,9,14H,6H2,1-5H3	LEZFXYNTKMQCDR-UHFFFAOYSA-N	C12H20NO3S	258.116
Dimethanamid-p-TP30	[CH3](C1=CSC(=C1N(C(C)COC)C(=O)C)C)O	InChI=1S/C12H20NO3S/c1-8(6-16-4)13(10(3)15)12-9(2)17-7-11(12)5-14/h7-8,14H,6H2,1-5H3	IXGLRKCOJPCFSB-UHFFFAOYSA-N	C12H20NO3S	258.116
Dimethanamid-p-TP31	CC1=CS(C(=C1N(C(C)COC)C(=O)C)C)=O	InChI=1S/C12H19NO3S/c1-8-7-17(15)10(3)12(8)13(11(4)14)9(2)6-16-5/h7,9H,6H2,1-5H3	MFDLKZWNQFYNRW-UHFFFAOYSA-N	C12H19NO3S	257.109
Dimethanamid-p-TP34	CC1=CSC(=C1N(C(C)C=O)C(=O)CCl)[CH3]O	InChI=1S/C11H15ClNO3S/c1-7-6-17-9(5-15)11(7)13(8(2)4-14)10(16)3-12/h4,6,8,15H,3H2,1-2,5H3	BTJAAVZBUFDJDR-UHFFFAOYSA-N	C11H15ClNO3S	276.046
Dimethanamid-p-TP35	[CH3](C1=CSC(=C1N(C(C)COC)C(=O)CCl)[CH3]O)O	InChI=1S/C12H20ClNO4S/c1-8(6-18-2)14(11(17)3-13)12-9(4-15)7-19-10(12)5-16/h7-8,15-16H,3,6H2,1-2,4-5H3	UCHJOONEKNYDEC-UHFFFAOYSA-N	C12H20ClNO4S	309.08
Dimethanamid-p-TP36	CC1=CS(C(=C1N(C(C)COC)C(=O)CCl)[CH3]O)=O	InChI=1S/C12H19ClNO4S/c1-8-7-19(17)10(5-15)12(8)14(11(16)4-13)9(2)6-18-3/h7,9,15H,4,6H2,1-3,5H3	HIKPJNQKYHXOGP-UHFFFAOYSA-N	C12H19ClNO4S	308.072
Dimethanamid-p-TP37	CC1=CSC(=C1NC(=O)CCl)[CH3]O	InChI=1S/C8H11ClNO2S/c1-5-4-13-6(3-11)8(5)10-7(12)2-9/h4,11H,2H2,1,3H3,(H,10,12)	WPFBUWNSSJYIQO-UHFFFAOYSA-N	C8H11ClNO2S	220.02
Dimethanamid-p-TP38	CC1=CSC(=C1NC(C)COC)[CH3]O	InChI=1S/C10H18NO2S/c1-7-6-14-9(4-12)10(7)11-8(2)5-13-3/h6,8,11-12H,5H2,1-4H3	SDNOICIKBWPPFN-UHFFFAOYSA-N	C10H18NO2S	216.106
Dimethanamid-p-TP39	[CH3](C1=CSC(=C1N(C(C)C=O)C(=O)CCl)C)O	InChI=1S/C11H15ClNO3S/c1-7(4-14)13(10(16)3-12)11-8(2)17-6-9(11)5-15/h4,6-7,15H,3H2,1-2,5H3	ZRINMUQDVWKPEB-UHFFFAOYSA-N	C11H15ClNO3S	276.046
Dimethanamid-p-TP40	[CH3](C1=CS(C(=C1N(C(C)COC)C(=O)CCl)C)=O)O	InChI=1S/C12H19ClNO4S/c1-8(6-18-3)14(11(16)4-13)12-9(2)19(17)7-10(12)5-15/h7-8,15H,4,6H2,1-3,5H3	CEKWWMJBTOTAPX-UHFFFAOYSA-N	C12H19ClNO4S	308.072
Dimethanamid-p-TP41	[CH3](C1=CSC(=C1NC(=O)CCl)C)O	InChI=1S/C8H11ClNO2S/c1-5-8(10-7(12)2-9)6(3-11)4-13-5/h4,11H,2H2,1,3H3,(H,10,12)	AZPXWHQFOFNDSI-UHFFFAOYSA-N	C8H11ClNO2S	220.02
Dimethanamid-p-TP42	[CH3](C1=CSC(=C1NC(C)COC)C)O	InChI=1S/C10H18NO2S/c1-7(5-13-3)11-10-8(2)14-6-9(10)4-12/h6-7,11-12H,5H2,1-4H3	MQVMSKWRIMESBU-UHFFFAOYSA-N	C10H18NO2S	216.106
Dimethanamid-p-TP43	CC1=CS(C(=C1N(C(C)C=O)C(=O)CCl)C)=O	InChI=1S/C11H14ClNO3S/c1-7-6-17(16)9(3)11(7)13(8(2)5-14)10(15)4-12/h5-6,8H,4H2,1-3H3	LWNYANBECSJWKN-UHFFFAOYSA-N	C11H14ClNO3S	275.038
Diuron-TP1	CN(C)C(=O)NC1=CC(=CC=C1)Cl	InChI=1S/C9H11ClN2O/c1-12(2)9(13)11-8-5-3-4-7(10)6-8/h3-6H,1-2H3,(H,11,13)	QLQDWOFJALEHSP-UHFFFAOYSA-N	C9H11ClN2O	198.056
Diuron-TP2	CN(C)C(=O)NC1=CC=C(C=C1)Cl	InChI=1S/C9H11ClN2O/c1-12(2)9(13)11-8-5-3-7(10)4-6-8/h3-6H,1-2H3,(H,11,13)	BMLIZLVNXIYGCK-UHFFFAOYSA-N	C9H11ClN2O	198.056
Diuron-TP3	CNC	InChI=1S/C2H7N/c1-3-2/h3H,1-2H3	ROSDSFDQCJNGOL-UHFFFAOYSA-N	C2H7N	45.0578
Diuron-TP4	C(=O)(Nc1cc(c(cc1)Cl)Cl)O	InChI=1S/C7H5Cl2NO2/c8-5-2-1-4(3-6(5)9)10-7(11)12/h1-3,10H,(H,11,12)	VTAQLGRULYHNQX-UHFFFAOYSA-N	C7H5Cl2NO2	204.97
Diuron-TP5	CNC(=O)NC1=CC(=C(C=C1)Cl)Cl	InChI=1S/C8H8Cl2N2O/c1-11-8(13)12-5-2-3-6(9)7(10)4-5/h2-4H,1H3,(H2,11,12,13)	IDQHRQQSSQDLTR-UHFFFAOYSA-N	C8H8Cl2N2O	218.001
Diuron-TP6	CO	InChI=1S/CH4O/c1-2/h2H,1H3	OKKJLVBELUTLKV-UHFFFAOYSA-N	CH4O	32.0262
Diuron-TP7	CN(C)C(=O)NC1=CC=CC=C1	InChI=1S/C9H12N2O/c1-11(2)9(12)10-8-6-4-3-5-7-8/h3-7H,1-2H3,(H,10,12)	XXOYNJXVWVNOOJ-UHFFFAOYSA-N	C9H12N2O	164.095
Diuron-TP8	C(=O)(Nc1cc(ccc1)Cl)O	InChI=1S/C7H6ClNO2/c8-5-2-1-3-6(4-5)9-7(10)11/h1-4,9H,(H,10,11)	UVMTZTPUIFOAGM-UHFFFAOYSA-N	C7H6ClNO2	171.009
Diuron-TP9	CNC(=O)NC1=CC(=CC=C1)Cl	InChI=1S/C8H9ClN2O/c1-10-8(12)11-7-4-2-3-6(9)5-7/h2-5H,1H3,(H2,10,11,12)	MIRQKFUBAFNLEI-UHFFFAOYSA-N	C8H9ClN2O	184.04
Diuron-TP10	C(=O)(Nc1ccc(cc1)Cl)O	InChI=1S/C7H6ClNO2/c8-5-1-3-6(4-2-5)9-7(10)11/h1-4,9H,(H,10,11)	GAWCRULEMQFHTI-UHFFFAOYSA-N	C7H6ClNO2	171.009
Diuron-TP11	CNC(=O)NC1=CC=C(C=C1)Cl	InChI=1S/C8H9ClN2O/c1-10-8(12)11-7-4-2-6(9)3-5-7/h2-5H,1H3,(H2,10,11,12)	XOXCBXRQHPLFNA-UHFFFAOYSA-N	C8H9ClN2O	184.04
Diuron-TP13	NC1=CC(=C(C=C1)Cl)Cl	InChI=1S/C6H5Cl2N/c7-5-2-1-4(9)3-6(5)8/h1-3H,9H2	SDYWXFYBZPNOFX-UHFFFAOYSA-N	C6H5Cl2N	160.98
Diuron-TP14	NC(=O)NC1=CC(=C(C=C1)Cl)Cl	InChI=1S/C7H6Cl2N2O/c8-5-2-1-4(3-6(5)9)11-7(10)12/h1-3H,(H3,10,11,12)	CYESCLHCWJKRKM-UHFFFAOYSA-N	C7H6Cl2N2O	203.986
Ethofumesate-TP1	CC=O	InChI=1S/C2H4O/c1-2-3/h2H,1H3	IKHGUXGNUITLKF-UHFFFAOYSA-N	C2H4O	44.0262
Ethofumesate-TP2	C1(C(C2=C(O1)C=CC(=C2)OS(=O)(=O)C)(C)C)O	InChI=1S/C11H14O5S/c1-11(2)8-6-7(16-17(3,13)14)4-5-9(8)15-10(11)12/h4-6,10,12H,1-3H3	KNHJTPLSWOEZHZ-UHFFFAOYSA-N	C11H14O5S	258.056
Ethofumesate-TP3	CCO	InChI=1S/C2H6O/c1-2-3/h3H,2H2,1H3	LFQSCWFLJHTTHZ-UHFFFAOYSA-N	C2H6O	46.0419
Ethofumesate-TP4	O=C1C(C2=C(O1)C=CC(=C2)OS(=O)(=O)C)(C)C	InChI=1S/C11H12O5S/c1-11(2)8-6-7(16-17(3,13)14)4-5-9(8)15-10(11)12/h4-6H,1-3H3	CXWYCAYNZXSHTF-UHFFFAOYSA-N	C11H12O5S	256.041
Ethofumesate-TP5	CCOC(C(C1=C(O)C=CC(=C1)OS(=O)(=O)C)(C)C)O	InChI=1S/C13H20O6S/c1-5-18-12(15)13(2,3)10-8-9(6-7-11(10)14)19-20(4,16)17/h6-8,12,14-15H,5H2,1-4H3	AFWXMBLBSWGPMC-UHFFFAOYSA-N	C13H20O6S	304.098
Ethofumesate-TP7	C1(C(C2=C(O1)C(=C(C(=C2)OS(=O)(=O)C)O)O)(C)C)O	InChI=1S/C11H14O7S/c1-11(2)5-4-6(18-19(3,15)16)7(12)8(13)9(5)17-10(11)14/h4,10,12-14H,1-3H3	LRNNJGCDRMAKOZ-UHFFFAOYSA-N	C11H14O7S	290.046
Ethofumesate-TP8	C(C(C1=C(O)C=CC(=C1)OS(=O)(=O)C)(C)C)(O)O	InChI=1S/C11H16O6S/c1-11(2,10(13)14)8-6-7(4-5-9(8)12)17-18(3,15)16/h4-6,10,12-14H,1-3H3	GHCALAYTFVQZDD-UHFFFAOYSA-N	C11H16O6S	276.067
Ethofumesate-TP11	CCOC(C(C1=C(O)C=CC(=C1)OS(=O)(=O)C)(C)C)=O	InChI=1S/C13H18O6S/c1-5-18-12(15)13(2,3)10-8-9(6-7-11(10)14)19-20(4,16)17/h6-8,14H,5H2,1-4H3	GMFGJJJWGWWQQM-UHFFFAOYSA-N	C13H18O6S	302.082
Ethofumesate-TP12	O=C(C(C1=C(O)C=CC(=C1)OS(=O)(=O)C)(C)C)O	InChI=1S/C11H14O6S/c1-11(2,10(13)14)8-6-7(4-5-9(8)12)17-18(3,15)16/h4-6,12H,1-3H3,(H,13,14)	BXTIAIHRXRNRNY-UHFFFAOYSA-N	C11H14O6S	274.051
Fenuron-TP1	CNC	InChI=1S/C2H7N/c1-3-2/h3H,1-2H3	ROSDSFDQCJNGOL-UHFFFAOYSA-N	C2H7N	45.0578
Fenuron-TP2	C(=O)(Nc1ccccc1)O	InChI=1S/C7H7NO2/c9-7(10)8-6-4-2-1-3-5-6/h1-5,8H,(H,9,10)	PWXJULSLLONQHY-UHFFFAOYSA-N	C7H7NO2	137.048
Fenuron-TP3	CNC(=O)NC1=CC=CC=C1	InChI=1S/C8H10N2O/c1-9-8(11)10-7-5-3-2-4-6-7/h2-6H,1H3,(H2,9,10,11)	SQBHGDSDVWCPHN-UHFFFAOYSA-N	C8H10N2O	150.079
Fenuron-TP4	CO	InChI=1S/CH4O/c1-2/h2H,1H3	OKKJLVBELUTLKV-UHFFFAOYSA-N	CH4O	32.0262
Fenuron-TP7	NC(=O)NC1=CC=CC=C1	InChI=1S/C7H8N2O/c8-7(10)9-6-4-2-1-3-5-6/h1-5H,(H3,8,9,10)	LUBJCRLGQSPQNN-UHFFFAOYSA-N	C7H8N2O	136.064
Fipronil-TP1	C1=C(C=C(C(=C1)N2C(=C(C(=N2)C#N)S(=O)C(F)(F)F)N)Cl)C(F)(F)F	InChI=1S/C12H5ClF6N4OS/c13-6-3-5(11(14,15)16)1-2-8(6)23-10(21)9(7(4-20)22-23)25(24)12(17,18)19/h1-3H,21H2	QVUOGBJCXYCJBA-UHFFFAOYSA-N	C12H5ClF6N4OS	401.978
Fipronil-TP2	c1c(cc(c(c1Cl)n1c(c(c(n1)C(=O)O)S(=O)C(F)(F)F)N)Cl)C(F)(F)F	InChI=1S/C12H5Cl2F6N3O3S/c13-4-1-3(11(15,16)17)2-5(14)7(4)23-9(21)8(6(22-23)10(24)25)27(26)12(18,19)20/h1-2H,21H2,(H,24,25)	OHWPIAZSHNMBAC-UHFFFAOYSA-N	C12H5Cl2F6N3O3S	454.933
Fipronil-TP3	C1=C(C=C(C(=C1Cl)N2C(=C(C(=N2)C#N)S(=O)(C(F)(F)F)=O)N)Cl)C(F)(F)F	InChI=1S/C12H4Cl2F6N4O2S/c13-5-1-4(11(15,16)17)2-6(14)8(5)24-10(22)9(7(3-21)23-24)27(25,26)12(18,19)20/h1-2H,22H2	LGHZJDKSVUTELU-UHFFFAOYSA-N	C12H4Cl2F6N4O2S	451.934
Fipronil-TP4	C1=C(C=CC(=C1)N2C(=C(C(=N2)C#N)S(=O)C(F)(F)F)N)C(F)(F)F	InChI=1S/C12H6F6N4OS/c13-11(14,15)6-1-3-7(4-2-6)22-10(20)9(8(5-19)21-22)24(23)12(16,17)18/h1-4H,20H2	QPEFQDZEYHTMBN-UHFFFAOYSA-N	C12H6F6N4OS	368.017
Fipronil-TP5	c1c(cc(c(c1)n1c(c(c(n1)C(=O)O)S(=O)C(F)(F)F)N)Cl)C(F)(F)F	InChI=1S/C12H6ClF6N3O3S/c13-5-3-4(11(14,15)16)1-2-6(5)22-9(20)8(7(21-22)10(23)24)26(25)12(17,18)19/h1-3H,20H2,(H,23,24)	VLEOCRCBZXFOKH-UHFFFAOYSA-N	C12H6ClF6N3O3S	420.972
Fipronil-TP6	C1=C(C=C(C(=C1)N2C(=C(C(=N2)C#N)S(=O)(C(F)(F)F)=O)N)Cl)C(F)(F)F	InChI=1S/C12H5ClF6N4O2S/c13-6-3-5(11(14,15)16)1-2-8(6)23-10(21)9(7(4-20)22-23)26(24,25)12(17,18)19/h1-3H,21H2	PYRJKHFNKCSPGC-UHFFFAOYSA-N	C12H5ClF6N4O2S	417.973
Fipronil-TP7	c1c(cc(c(c1Cl)n1c(c(c(n1)C(=O)O)S(=O)(=O)C(F)(F)F)N)Cl)C(F)(F)F	InChI=1S/C12H5Cl2F6N3O4S/c13-4-1-3(11(15,16)17)2-5(14)7(4)23-9(21)8(6(22-23)10(24)25)28(26,27)12(18,19)20/h1-2H,21H2,(H,24,25)	XCVWAYYMOBHADX-UHFFFAOYSA-N	C12H5Cl2F6N3O4S	470.928
Fluometuron-TP1	CNC	InChI=1S/C2H7N/c1-3-2/h3H,1-2H3	ROSDSFDQCJNGOL-UHFFFAOYSA-N	C2H7N	45.0578
Fluometuron-TP2	C(=O)(Nc1cccc(c1)C(F)(F)F)O	InChI=1S/C8H6F3NO2/c9-8(10,11)5-2-1-3-6(4-5)12-7(13)14/h1-4,12H,(H,13,14)	RCFJOIDKQQRXHU-UHFFFAOYSA-N	C8H6F3NO2	205.035
Fluometuron-TP3	CNC(=O)NC1=CC=CC(=C1)C(F)(F)F	InChI=1S/C9H9F3N2O/c1-13-8(15)14-7-4-2-3-6(5-7)9(10,11)12/h2-5H,1H3,(H2,13,14,15)	SPOVEJAPXRPMBI-UHFFFAOYSA-N	C9H9F3N2O	218.067
Fluometuron-TP4	CO	InChI=1S/CH4O/c1-2/h2H,1H3	OKKJLVBELUTLKV-UHFFFAOYSA-N	CH4O	32.0262
Fluometuron-TP6	NC1=CC=CC(=C1)C(F)(F)F	InChI=1S/C7H6F3N/c8-7(9,10)5-2-1-3-6(11)4-5/h1-4H,11H2	VIUDTWATMPPKEL-UHFFFAOYSA-N	C7H6F3N	161.045
Fluometuron-TP7	NC(=O)NC1=CC=CC(=C1)C(F)(F)F	InChI=1S/C8H7F3N2O/c9-8(10,11)5-2-1-3-6(4-5)13-7(12)14/h1-4H,(H3,12,13,14)	FQEIBEOBXKJAMZ-UHFFFAOYSA-N	C8H7F3N2O	204.051
Fluoxastrobin (, trans-)-TP1	CO/N=C(/C1=NOCCO1)\C2=C(OC3=C(F)C(OC4=C(Cl)C=CC=C4)=NC=N3)C(=C(C=C2)O)O	InChI=1S/C21H16ClFN4O7/c1-30-26-16(21-27-32-9-8-31-21)11-6-7-13(28)17(29)18(11)34-20-15(23)19(24-10-25-20)33-14-5-3-2-4-12(14)22/h2-7,10,28-29H,8-9H2,1H3/b26-16+	ZEUAGOSDJURNCQ-WGOQTCKBSA-N	C21H16ClFN4O7	490.069
Fluoxastrobin (, trans-)-TP2	CO/N=C(/C1=NOCCO1)\C2=C(OC3=C(F)C(OC4=C(Cl)C=CC=C4)=NC=N3)C=C(C(=C2)O)O	InChI=1S/C21H16ClFN4O7/c1-30-26-18(21-27-32-7-6-31-21)11-8-13(28)14(29)9-16(11)34-20-17(23)19(24-10-25-20)33-15-5-3-2-4-12(15)22/h2-5,8-10,28-29H,6-7H2,1H3/b26-18+	FITSZFZAWCBKLD-NLRVBDNBSA-N	C21H16ClFN4O7	490.069
Fluoxastrobin (, trans-)-TP3	CO/N=C(/C1=NOCCO1)\C2=C(OC3=C(F)C(OC4=C(Cl)C=CC=C4)=NC=N3)C=CC(=C2O)O	InChI=1S/C21H16ClFN4O7/c1-30-26-17(21-27-32-9-8-31-21)15-14(7-6-12(28)18(15)29)34-20-16(23)19(24-10-25-20)33-13-5-3-2-4-11(13)22/h2-7,10,28-29H,8-9H2,1H3/b26-17+	GEAUKPOMVIFPPO-YZSQISJMSA-N	C21H16ClFN4O7	490.069
Fluoxastrobin (, trans-)-TP4	CO/N=C(/C1=NOCCO1)\C2=C(OC3=C(F)C(OC4=C(Cl)C(=C(C=C4)O)O)=NC=N3)C=CC=C2	InChI=1S/C21H16ClFN4O7/c1-30-26-17(21-27-32-9-8-31-21)11-4-2-3-5-13(11)33-19-16(23)20(25-10-24-19)34-14-7-6-12(28)18(29)15(14)22/h2-7,10,28-29H,8-9H2,1H3/b26-17+	ZAIPAWWXZHKCLH-YZSQISJMSA-N	C21H16ClFN4O7	490.069
Fluoxastrobin (, trans-)-TP5	CO/N=C(/C1=NOCCO1)\C2=C(OC3=C(F)C(OC4=C(Cl)C=C(C(=C4)O)O)=NC=N3)C=CC=C2	InChI=1S/C21H16ClFN4O7/c1-30-26-18(21-27-32-7-6-31-21)11-4-2-3-5-15(11)33-19-17(23)20(25-10-24-19)34-16-9-14(29)13(28)8-12(16)22/h2-5,8-10,28-29H,6-7H2,1H3/b26-18+	HGDBNBIRHZBNCP-NLRVBDNBSA-N	C21H16ClFN4O7	490.069
Fluoxastrobin (, trans-)-TP6	CO/N=C(/C1=NOCCO1)\C2=C(OC3=C(F)C(OC4=C(Cl)C=CC(=C4O)O)=NC=N3)C=CC=C2	InChI=1S/C21H16ClFN4O7/c1-30-26-16(21-27-32-9-8-31-21)11-4-2-3-5-14(11)33-19-15(23)20(25-10-24-19)34-18-12(22)6-7-13(28)17(18)29/h2-7,10,28-29H,8-9H2,1H3/b26-16+	BDNBOMYQDUOOJG-WGOQTCKBSA-N	C21H16ClFN4O7	490.069
Fluoxastrobin (, trans-)-TP7	CO/N=C(/C1=NOCCO1)\C2=C(OC3=C(F)C(OC4=CC=CC=C4)=NC=N3)C=CC=C2	InChI=1S/C21H17FN4O5/c1-27-25-18(21-26-29-12-11-28-21)15-9-5-6-10-16(15)31-20-17(22)19(23-13-24-20)30-14-7-3-2-4-8-14/h2-10,13H,11-12H2,1H3/b25-18+	LSSIGTYXRRCBHG-XIEYBQDHSA-N	C21H17FN4O5	424.118
Fluoxastrobin (, trans-)-TP8	CO/N=C(/C1=NOCC(O1)O)\C2=C(OC3=C(F)C(OC4=C(Cl)C=CC=C4)=NC=N3)C=CC=C2	InChI=1S/C21H16ClFN4O6/c1-29-26-18(21-27-30-10-16(28)33-21)12-6-2-4-8-14(12)31-19-17(23)20(25-11-24-19)32-15-9-5-3-7-13(15)22/h2-9,11,16,28H,10H2,1H3/b26-18+	WWRBDPUNFSYCNF-NLRVBDNBSA-N	C21H16ClFN4O6	474.074
Fluoxastrobin (, trans-)-TP9	CO/N=C(/C1=NOCCO1)\C(=CC=C(C(=O)O)O)C(=O)Oc1c(F)c(Oc2c(Cl)cccc2)ncn1	InChI=1S/C21H16ClFN4O9/c1-32-26-16(19-27-34-9-8-33-19)11(6-7-13(28)20(29)30)21(31)36-18-15(23)17(24-10-25-18)35-14-5-3-2-4-12(14)22/h2-7,10,28H,8-9H2,1H3,(H,29,30)/b11-6-,13-7?,26-16+	AAIVDFMQPPZHLJ-WLQJKDJESA-N	C21H16ClFN4O9	522.059
Fluoxastrobin (, trans-)-TP10	CO/N=C(/C1=NOCCO1)\C2=C(OC3=C(F)C(OC4=CC=CC=C4)=NC=N3)C(=C(C=C2)O)O	InChI=1S/C21H17FN4O7/c1-29-25-16(21-26-31-10-9-30-21)13-7-8-14(27)17(28)18(13)33-20-15(22)19(23-11-24-20)32-12-5-3-2-4-6-12/h2-8,11,27-28H,9-10H2,1H3/b25-16+	MOCXHPPOVWJZCV-PCLIKHOPSA-N	C21H17FN4O7	456.108
Fluoxastrobin (, trans-)-TP11	CO/N=C(/C1=NOCC(O1)O)\C2=C(OC3=C(F)C(OC4=C(Cl)C=CC=C4)=NC=N3)C(=C(C=C2)O)O	InChI=1S/C21H16ClFN4O8/c1-31-26-16(21-27-32-8-14(29)34-21)10-6-7-12(28)17(30)18(10)35-20-15(23)19(24-9-25-20)33-13-5-3-2-4-11(13)22/h2-7,9,14,28-30H,8H2,1H3/b26-16+	IMRLVBLHCIZSQR-WGOQTCKBSA-N	C21H16ClFN4O8	506.064
Fluoxastrobin (, trans-)-TP12	CO/N=C(/C1=NOCCO1)\C(=C(OC2=C(F)C(OC3=C(Cl)C=CC=C3)=NC=N2)C(O)=O)C=CC(O)=O	InChI=1S/C21H16ClFN4O9/c1-32-26-16(20-27-34-9-8-33-20)11(6-7-14(28)29)17(21(30)31)36-19-15(23)18(24-10-25-19)35-13-5-3-2-4-12(13)22/h2-7,10H,8-9H2,1H3,(H,28,29)(H,30,31)/b7-6+,17-11?,26-16+	LYVAGJTYUXIWBZ-JOIUUGEISA-N	C21H16ClFN4O9	522.059
Fluoxastrobin (, trans-)-TP13	CO/N=C(/C1=NOCCO1)\C(=C(Oc1c(F)c(Oc2c(Cl)cccc2)ncn1)C=O)C=C(C(=O)O)O	InChI=1S/C21H16ClFN4O9/c1-32-26-17(20-27-34-7-6-33-20)11(8-13(29)21(30)31)15(9-28)36-19-16(23)18(24-10-25-19)35-14-5-3-2-4-12(14)22/h2-5,8-10,29H,6-7H2,1H3,(H,30,31)/b13-8?,15-11?,26-17+	CGBMSBGJXJDOPA-HBSONVBYSA-N	C21H16ClFN4O9	522.059
Fluoxastrobin (, trans-)-TP14	CO/N=C(/C1=NOCCO1)\C2=C(OC3=C(F)C(OC4=CC=CC=C4)=NC=N3)C=C(C(=C2)O)O	InChI=1S/C21H17FN4O7/c1-29-25-18(21-26-31-8-7-30-21)13-9-14(27)15(28)10-16(13)33-20-17(22)19(23-11-24-20)32-12-5-3-2-4-6-12/h2-6,9-11,27-28H,7-8H2,1H3/b25-18+	LSECFYVUIKLHIP-XIEYBQDHSA-N	C21H17FN4O7	456.108
Fluoxastrobin (, trans-)-TP15	CO/N=C(/C1=NOCCO1)\C(=COc1c(F)c(Oc2c(Cl)cccc2)ncn1)CC(=[OH])C(=O)[OH2]	InChI=1S/C20H17ClFN4O8/c1-30-25-16(19-26-33-7-6-31-19)11(8-13(27)20(28)29)9-32-17-15(22)18(24-10-23-17)34-14-5-3-2-4-12(14)21/h2-5,9-10,27-28H,6-8H2,1H3/q-1/b11-9?,25-16+	AAMICLOMMXFIGS-CDFPGYAOSA-N	C20H18ClFN4O8	496.08
Fluoxastrobin (, trans-)-TP17	CO/N=C(/C1=NOCCO1)\C(C(OC2=C(F)C(OC3=C(Cl)C=CC=C3)=NC=N2)=CC(O)=O)=CC(O)=O	InChI=1S/C21H16ClFN4O9/c1-32-26-18(21-27-34-7-6-33-21)11(8-15(28)29)14(9-16(30)31)36-20-17(23)19(24-10-25-20)35-13-5-3-2-4-12(13)22/h2-5,8-10H,6-7H2,1H3,(H,28,29)(H,30,31)/b11-8?,14-9?,26-18+	WWRDLVAMJFSIMJ-HVERIOOZSA-N	C21H16ClFN4O9	522.059
Fluoxastrobin (, trans-)-TP18	CO/N=C(/C1=NOCCO1)\C(=C(C(=O)O)O)C(=CC=O)Oc1c(F)c(Oc2c(Cl)cccc2)ncn1	InChI=1S/C21H16ClFN4O9/c1-32-26-16(20-27-34-9-8-33-20)14(17(29)21(30)31)13(6-7-28)36-19-15(23)18(24-10-25-19)35-12-5-3-2-4-11(12)22/h2-7,10,29H,8-9H2,1H3,(H,30,31)/b13-6?,17-14?,26-16+	APUKSQJNUXNUHW-ZCKNJOSZSA-N	C21H16ClFN4O9	522.059
Fluoxastrobin (, trans-)-TP19	CO/N=C(/C1=NOCCO1)\C2=C(OC3=C(F)C(OC4=CC=CC=C4)=NC=N3)C=CC(=C2O)O	InChI=1S/C21H17FN4O7/c1-29-25-17(21-26-31-10-9-30-21)15-14(8-7-13(27)18(15)28)33-20-16(22)19(23-11-24-20)32-12-5-3-2-4-6-12/h2-8,11,27-28H,9-10H2,1H3/b25-17+	UFFWILNYSQORIX-KOEQRZSOSA-N	C21H17FN4O7	456.108
Fluoxastrobin (, trans-)-TP20	CO/N=C(/C1=NOCCO1)\C(C(=C)Oc1c(F)c(Oc2c(Cl)cccc2)ncn1)C(=[OH])C(=O)[OH2]	InChI=1S/C20H17ClFN4O8/c1-10(13(16(27)20(28)29)15(25-30-2)19-26-32-8-7-31-19)33-17-14(22)18(24-9-23-17)34-12-6-4-3-5-11(12)21/h3-6,9,13,27-28H,1,7-8H2,2H3/q-1/b25-15+	UOZQLCXLCSXSSW-MFKUBSTISA-N	C20H18ClFN4O8	496.08
Fluoxastrobin (, trans-)-TP21	CO/N=C(/C1=NOCCO1)\C(=C(OC2=C(F)C(OC3=C(Cl)C=CC=C3)=NC=N2)C=CC(O)=O)C(O)=O	InChI=1S/C21H16ClFN4O9/c1-32-26-17(20-27-34-9-8-33-20)15(21(30)31)13(6-7-14(28)29)36-19-16(23)18(24-10-25-19)35-12-5-3-2-4-11(12)22/h2-7,10H,8-9H2,1H3,(H,28,29)(H,30,31)/b7-6+,15-13?,26-17+	RFJDTSWUTDZHIP-OJRZKUQVSA-N	C21H16ClFN4O9	522.059
Fluoxastrobin (, trans-)-TP22	CO/N=C(/C1=NOCCO1)\c1c(Oc2c(F)c(OC(=CC=C(C(=O)O)O)C(=O)Cl)ncn2)cccc1	InChI=1S/C21H16ClFN4O9/c1-32-26-16(20-27-34-9-8-33-20)11-4-2-3-5-13(11)35-18-15(23)19(25-10-24-18)36-14(17(22)29)7-6-12(28)21(30)31/h2-7,10,28H,8-9H2,1H3,(H,30,31)/b12-6?,14-7+,26-16+	VTGUTABZANIBIN-PQVAVJDTSA-N	C21H16ClFN4O9	522.059
Fluoxastrobin (, trans-)-TP23	CO/N=C(/C1=NOCCO1)\C2=C(OC3=C(F)C(OC4=CC(=C(C=C4)O)O)=NC=N3)C=CC=C2	InChI=1S/C21H17FN4O7/c1-29-25-18(21-26-31-9-8-30-21)13-4-2-3-5-16(13)33-20-17(22)19(23-11-24-20)32-12-6-7-14(27)15(28)10-12/h2-7,10-11,27-28H,8-9H2,1H3/b25-18+	BSBVOIYTQONKGZ-XIEYBQDHSA-N	C21H17FN4O7	456.108
Fluoxastrobin (, trans-)-TP24	CO/N=C(/C1=NOCCO1)\c1c(Oc2c(F)c(OC(=C)C(Cl)C(=[OH])C(=O)[OH2])ncn2)cccc1	InChI=1S/C20H17ClFN4O8/c1-10(13(21)16(27)20(28)29)33-17-14(22)18(24-9-23-17)34-12-6-4-3-5-11(12)15(25-30-2)19-26-32-8-7-31-19/h3-6,9,13,27-28H,1,7-8H2,2H3/q-1/b25-15+	GTWPLWGCVZDFMI-MFKUBSTISA-N	C20H18ClFN4O8	496.08
Fluoxastrobin (, trans-)-TP25	CO/N=C(/C1=NOCCO1)\C2=C(OC3=C(F)C(OC(=C(Cl)C(O)=O)C=CC(O)=O)=NC=N3)C=CC=C2	InChI=1S/C21H16ClFN4O9/c1-32-26-17(20-27-34-9-8-33-20)11-4-2-3-5-12(11)35-18-16(23)19(25-10-24-18)36-13(6-7-14(28)29)15(22)21(30)31/h2-7,10H,8-9H2,1H3,(H,28,29)(H,30,31)/b7-6+,15-13?,26-17+	IHHHWISUNUIIOJ-OJRZKUQVSA-N	C21H16ClFN4O9	522.059
Fluoxastrobin (, trans-)-TP26	CO/N=C(/C1=NOCCO1)\c1c(Oc2c(F)c(OC(=C(Cl)C=O)C=C(C(=O)O)O)ncn2)cccc1	InChI=1S/C21H16ClFN4O9/c1-32-26-17(20-27-34-7-6-33-20)11-4-2-3-5-14(11)35-18-16(23)19(25-10-24-18)36-15(12(22)9-28)8-13(29)21(30)31/h2-5,8-10,29H,6-7H2,1H3,(H,30,31)/b13-8?,15-12?,26-17+	PYWJVLJLHAYQMN-QJRDTVPISA-N	C21H16ClFN4O9	522.059
Fluoxastrobin (, trans-)-TP27	CO/N=C(/C1=NOCCO1)\c1c(Oc2c(F)c(OC(=CCl)CC(=[OH])C(=O)[OH2])ncn2)cccc1	InChI=1S/C20H17ClFN4O8/c1-30-25-16(19-26-32-7-6-31-19)12-4-2-3-5-14(12)34-18-15(22)17(23-10-24-18)33-11(9-21)8-13(27)20(28)29/h2-5,9-10,27-28H,6-8H2,1H3/q-1/b11-9?,25-16+	QEKUXHRRTGKTRC-CDFPGYAOSA-N	C20H18ClFN4O8	496.08
Fluoxastrobin (, trans-)-TP28	CO/N=C(/C1=NOCCO1)\C2=C(OC3=C(F)C(OC(C(Cl)=CC(O)=O)=CC(O)=O)=NC=N3)C=CC=C2	InChI=1S/C21H16ClFN4O9/c1-32-26-18(21-27-34-7-6-33-21)11-4-2-3-5-13(11)35-19-17(23)20(25-10-24-19)36-14(9-16(30)31)12(22)8-15(28)29/h2-5,8-10H,6-7H2,1H3,(H,28,29)(H,30,31)/b12-8?,14-9+,26-18+	WFDHRPOJUPVSGD-UJBBXQIJSA-N	C21H16ClFN4O9	522.059
Fluoxastrobin (, trans-)-TP29	CO/N=C(/C1=NOCCO1)\c1c(Oc2c(F)c(OC(=C(C(=O)O)O)C(=CC=O)Cl)ncn2)cccc1	InChI=1S/C21H16ClFN4O9/c1-32-26-15(20-27-34-9-8-33-20)11-4-2-3-5-13(11)35-18-14(23)19(25-10-24-18)36-17(12(22)6-7-28)16(29)21(30)31/h2-7,10,29H,8-9H2,1H3,(H,30,31)/b12-6?,17-16?,26-15+	JRPAQLLKKVWGOK-GDFAWQQNSA-N	C21H16ClFN4O9	522.059
Fluoxastrobin (, trans-)-TP30	CO/N=C(/C1=NOCCO1)\C2=C(OC3=C(F)C(OC4=CC=CC(=C4O)O)=NC=N3)C=CC=C2	InChI=1S/C21H17FN4O7/c1-29-25-17(21-26-31-10-9-30-21)12-5-2-3-7-14(12)32-19-16(22)20(24-11-23-19)33-15-8-4-6-13(27)18(15)28/h2-8,11,27-28H,9-10H2,1H3/b25-17+	VUADYPXRDRTLRR-KOEQRZSOSA-N	C21H17FN4O7	456.108
Fluoxastrobin (, trans-)-TP31	CO/N=C(/C1=NOCC(O1)O)\C2=C(OC3=C(F)C(OC4=C(Cl)C=CC(=C4O)O)=NC=N3)C=CC=C2	InChI=1S/C21H16ClFN4O8/c1-31-26-16(21-27-32-8-14(29)34-21)10-4-2-3-5-13(10)33-19-15(23)20(25-9-24-19)35-18-11(22)6-7-12(28)17(18)30/h2-7,9,14,28-30H,8H2,1H3/b26-16+	MCHCHMRFCLLUMT-WGOQTCKBSA-N	C21H16ClFN4O8	506.064
Fluoxastrobin (, trans-)-TP32	CO/N=C(/C1=NOCCO1)\C2=C(OC3=C(F)C(OC(=C(Cl)C=CC(O)=O)C(O)=O)=NC=N3)C=CC=C2	InChI=1S/C21H16ClFN4O9/c1-32-26-16(20-27-34-9-8-33-20)11-4-2-3-5-13(11)35-18-15(23)19(25-10-24-18)36-17(21(30)31)12(22)6-7-14(28)29/h2-7,10H,8-9H2,1H3,(H,28,29)(H,30,31)/b7-6+,17-12?,26-16+	YAIFOBWYEQUMRU-IBRMLWJRSA-N	C21H16ClFN4O9	522.059
Fluoxastrobin (, trans-)-TP33	CO/N=C(/C1=NOCC(O1)O)\C2=C(OC3=C(F)C(OC4=CC=CC=C4)=NC=N3)C=CC=C2	InChI=1S/C21H17FN4O6/c1-28-25-18(21-26-29-11-16(27)32-21)14-9-5-6-10-15(14)31-20-17(22)19(23-12-24-20)30-13-7-3-2-4-8-13/h2-10,12,16,27H,11H2,1H3/b25-18+	AUHLHQRRJSXEJO-XIEYBQDHSA-N	C21H17FN4O6	440.113
Fluoxastrobin (, trans-)-TP34	CO/N=C(/C1=NOCC(O1)=O)\C2=C(OC3=C(F)C(OC4=C(Cl)C=CC=C4)=NC=N3)C=CC=C2	InChI=1S/C21H14ClFN4O6/c1-29-26-18(21-27-30-10-16(28)33-21)12-6-2-4-8-14(12)31-19-17(23)20(25-11-24-19)32-15-9-5-3-7-13(15)22/h2-9,11H,10H2,1H3/b26-18+	MWUJMCMABDDVIE-NLRVBDNBSA-N	C21H14ClFN4O6	472.059
Fluoxastrobin (, trans-)-TP35	CO/N=C(/C1=NOCC(O1)O)\C2=C(OC3=C(F)C(OC4=C(Cl)C=CC=C4)=NC=N3)C=C(C(=C2)O)O	InChI=1S/C21H16ClFN4O8/c1-31-26-18(21-27-32-8-16(30)35-21)10-6-12(28)13(29)7-15(10)34-20-17(23)19(24-9-25-20)33-14-5-3-2-4-11(14)22/h2-7,9,16,28-30H,8H2,1H3/b26-18+	RLGQRAZQZYTNTA-NLRVBDNBSA-N	C21H16ClFN4O8	506.064
Fluoxastrobin (, trans-)-TP36	CO/N=C(/C1=NOCC(O1)O)\C2=C(OC3=C(F)C(OC4=C(Cl)C=CC=C4)=NC=N3)C=CC(=C2O)O	InChI=1S/C21H16ClFN4O8/c1-31-26-17(21-27-32-8-14(29)35-21)15-13(7-6-11(28)18(15)30)34-20-16(23)19(24-9-25-20)33-12-5-3-2-4-10(12)22/h2-7,9,14,28-30H,8H2,1H3/b26-17+	YPKFBLBOBAMRNB-YZSQISJMSA-N	C21H16ClFN4O8	506.064
Fluoxastrobin (, trans-)-TP37	CO/N=C(/C1=NOCC(O1)O)\C2=C(OC3=C(F)C(OC4=C(Cl)C(=C(C=C4)O)O)=NC=N3)C=CC=C2	InChI=1S/C21H16ClFN4O8/c1-31-26-17(21-27-32-8-14(29)35-21)10-4-2-3-5-12(10)33-19-16(23)20(25-9-24-19)34-13-7-6-11(28)18(30)15(13)22/h2-7,9,14,28-30H,8H2,1H3/b26-17+	NLVQGQZWXVMSPA-YZSQISJMSA-N	C21H16ClFN4O8	506.064
Fluoxastrobin (, trans-)-TP38	CO/N=C(/C1=NOCC(O1)O)\C2=C(OC3=C(F)C(OC4=C(Cl)C=C(C(=C4)O)O)=NC=N3)C=CC=C2	InChI=1S/C21H16ClFN4O8/c1-31-26-18(21-27-32-8-16(30)35-21)10-4-2-3-5-14(10)33-19-17(23)20(25-9-24-19)34-15-7-13(29)12(28)6-11(15)22/h2-7,9,16,28-30H,8H2,1H3/b26-18+	BJGNUJKEVDBKCI-NLRVBDNBSA-N	C21H16ClFN4O8	506.064
Fluroxypyr-TP1	C(C(=O)O)=O	InChI=1S/C2H2O3/c3-1-2(4)5/h1H,(H,4,5)	HHLFWLYXYJOTON-UHFFFAOYSA-N	C2H2O3	74.0004
Fluroxypyr-TP2	C1(=NC(=C(C(=C1Cl)N)Cl)F)O	InChI=1S/C5H3Cl2FN2O/c6-1-3(9)2(7)5(11)10-4(1)8/h(H3,9,10,11)	JPMASQTVFRLSAV-UHFFFAOYSA-N	C5H3Cl2FN2O	195.961
Fluroxypyr-TP3	C(C(=O)O)OC1=NC(=C(C(=C1)N)Cl)F	InChI=1S/C7H6ClFN2O3/c8-6-3(10)1-4(11-7(6)9)14-2-5(12)13/h1H,2H2,(H2,10,11)(H,12,13)	BEZGWKYKRFRBMA-UHFFFAOYSA-N	C7H6ClFN2O3	220.005
Fluroxypyr-TP4	C(C(=O)O)OC1=NC(=CC(=C1Cl)N)F	InChI=1S/C7H6ClFN2O3/c8-6-3(10)1-4(9)11-7(6)14-2-5(12)13/h1H,2H2,(H2,10,11)(H,12,13)	BGONBNZLADFNAA-UHFFFAOYSA-N	C7H6ClFN2O3	220.005
Fluroxypyr-TP6	C1(=NC(=C(C(=C1)N)Cl)F)O	InChI=1S/C5H4ClFN2O/c6-4-2(8)1-3(10)9-5(4)7/h1H,(H3,8,9,10)	QVODIJLSJYUQDQ-UHFFFAOYSA-N	C5H4ClFN2O	162
Fluroxypyr-TP7	C1(=NC(=CC(=C1Cl)N)F)O	InChI=1S/C5H4ClFN2O/c6-4-2(8)1-3(7)9-5(4)10/h1H,(H3,8,9,10)	AJMAJQYAHHTIDR-UHFFFAOYSA-N	C5H4ClFN2O	162
Fluroxypyr-TP8	C(C(=O)O)OC1=NC(=CC(=C1)N)F	InChI=1S/C7H7FN2O3/c8-5-1-4(9)2-6(10-5)13-3-7(11)12/h1-2H,3H2,(H2,9,10)(H,11,12)	FVTPVRVXYOKLRO-UHFFFAOYSA-N	C7H7FN2O3	186.044
Furosemide-TP1	C1=COC(=C1)CNC2=CC=C(C=C2C(=O)O)S(=O)(=O)N	InChI=1S/C12H12N2O5S/c13-20(17,18)9-3-4-11(10(6-9)12(15)16)14-7-8-2-1-5-19-8/h1-6,14H,7H2,(H,15,16)(H2,13,17,18)	GYQQEZNVBNIXGY-UHFFFAOYSA-N	C12H12N2O5S	296.047
Furosemide-TP2	C1=COC(=C1)CNC2=CC(=C(C=C2)S(=O)(=O)N)Cl	InChI=1S/C11H11ClN2O3S/c12-10-6-8(3-4-11(10)18(13,15)16)14-7-9-2-1-5-17-9/h1-6,14H,7H2,(H2,13,15,16)	KVQSUQONFOYHLJ-UHFFFAOYSA-N	C11H11ClN2O3S	286.018
Furosemide-TP3	C1=COC(=C1)C=O	InChI=1S/C5H4O2/c6-4-5-2-1-3-7-5/h1-4H	HYBBIBNJHNGZAN-UHFFFAOYSA-N	C5H4O2	96.0211
Furosemide-TP4	NC1=CC(=C(C=C1C(=O)O)S(=O)(=O)N)Cl	InChI=1S/C7H7ClN2O4S/c8-4-2-5(9)3(7(11)12)1-6(4)15(10,13)14/h1-2H,9H2,(H,11,12)(H2,10,13,14)	QQLJBZFXGDHSRU-UHFFFAOYSA-N	C7H7ClN2O4S	249.982
Furosemide-TP5	c1coc(c1)CNc1cc(c(cc1C(=O)O)S(=O)(=O)O)Cl	InChI=1S/C12H10ClNO6S/c13-9-5-10(14-6-7-2-1-3-20-7)8(12(15)16)4-11(9)21(17,18)19/h1-5,14H,6H2,(H,15,16)(H,17,18,19)	CZJAAWGPGTUMQR-UHFFFAOYSA-N	C12H10ClNO6S	330.992
Furosemide-TP6	C1=COC(=C1)CNC2=CC(=C(C=C2C(=O)O)S(=O)(=O)N)(Cl)O	InChI=1S/C12H12ClN2O6S/c13-12(18)5-9(15-6-7-2-1-3-21-7)8(11(16)17)4-10(12)22(14,19)20/h1-5,15,18H,6H2,(H,16,17)(H2,14,19,20)	ZQYFMYUHMUAFSM-UHFFFAOYSA-N	C12H12ClN2O6S	347.01
Furosemide-TP7	C1=C(OC(=C1)CNC2=CC(=C(C=C2C(=O)O)S(=O)(=O)N)Cl)O	InChI=1S/C12H11ClN2O6S/c13-8-4-9(15-5-6-1-2-11(16)21-6)7(12(17)18)3-10(8)22(14,19)20/h1-4,15-16H,5H2,(H,17,18)(H2,14,19,20)	BGTJXGSAWCBMKO-UHFFFAOYSA-N	C12H11ClN2O6S	346.003
Furosemide-TP8	C1=COC(=C1)CNC2=CC=C(C=C2)S(=O)(=O)N	InChI=1S/C11H12N2O3S/c12-17(14,15)11-5-3-9(4-6-11)13-8-10-2-1-7-16-10/h1-7,13H,8H2,(H2,12,14,15)	GTFXUNQMJHDIRE-UHFFFAOYSA-N	C11H12N2O3S	252.057
Furosemide-TP9	NC1=CC=C(C=C1C(=O)O)S(=O)(=O)N	InChI=1S/C7H8N2O4S/c8-6-2-1-4(14(9,12)13)3-5(6)7(10)11/h1-3H,8H2,(H,10,11)(H2,9,12,13)	JRGAUAWPCLQHTF-UHFFFAOYSA-N	C7H8N2O4S	216.02
Furosemide-TP10	c1coc(c1)CNc1ccc(cc1C(=O)O)S(=O)(=O)O	InChI=1S/C12H11NO6S/c14-12(15)10-6-9(20(16,17)18)3-4-11(10)13-7-8-2-1-5-19-8/h1-6,13H,7H2,(H,14,15)(H,16,17,18)	WYABMERGMZZMCO-UHFFFAOYSA-N	C12H11NO6S	297.031
Furosemide-TP11	C1=C(OC(=C1)CNC2=CC=C(C=C2C(=O)O)S(=O)(=O)N)O	InChI=1S/C12H12N2O6S/c13-21(18,19)8-2-3-10(9(5-8)12(16)17)14-6-7-1-4-11(15)20-7/h1-5,14-15H,6H2,(H,16,17)(H2,13,18,19)	LCQSRSDRBPHCGW-UHFFFAOYSA-N	C12H12N2O6S	312.042
Furosemide-TP12	NC1=CC(=C(C=C1)S(=O)(=O)N)Cl	InChI=1S/C6H7ClN2O2S/c7-5-3-4(8)1-2-6(5)12(9,10)11/h1-3H,8H2,(H2,9,10,11)	NIDOTDANGJJHPU-UHFFFAOYSA-N	C6H7ClN2O2S	205.992
Furosemide-TP13	c1coc(c1)CNc1cc(c(cc1)S(=O)(=O)O)Cl	InChI=1S/C11H10ClNO4S/c12-10-6-8(3-4-11(10)18(14,15)16)13-7-9-2-1-5-17-9/h1-6,13H,7H2,(H,14,15,16)	MOJPFOYTXIYEAT-UHFFFAOYSA-N	C11H10ClNO4S	287.002
Furosemide-TP14	C1=C(OC(=C1)CNC2=CC(=C(C=C2)S(=O)(=O)N)Cl)O	InChI=1S/C11H11ClN2O4S/c12-9-5-7(1-3-10(9)19(13,16)17)14-6-8-2-4-11(15)18-8/h1-5,14-15H,6H2,(H2,13,16,17)	VHEJSTJOIAUVCV-UHFFFAOYSA-N	C11H11ClN2O4S	302.013
Furosemide-TP16	NC1=CC(=C(C(=C1O)O)S(=O)(=O)N)Cl	InChI=1S/C6H7ClN2O4S/c7-2-1-3(8)4(10)5(11)6(2)14(9,12)13/h1,10-11H,8H2,(H2,9,12,13)	KSZNKHMTQTWVMX-UHFFFAOYSA-N	C6H7ClN2O4S	237.982
Furosemide-TP17	C1(=CC(=C(C=C1O)S(=O)(=O)N)Cl)O	InChI=1S/C6H6ClNO4S/c7-3-1-4(9)5(10)2-6(3)13(8,11)12/h1-2,9-10H,(H2,8,11,12)	NKWNYVLIFBESJR-UHFFFAOYSA-N	C6H6ClNO4S	222.971
Furosemide-TP18	Nc1cc(c(cc1C(=O)O)S(=O)(=O)O)Cl	InChI=1S/C7H6ClNO5S/c8-4-2-5(9)3(7(10)11)1-6(4)15(12,13)14/h1-2H,9H2,(H,10,11)(H,12,13,14)	KGHGVBPOWNCREB-UHFFFAOYSA-N	C7H6ClNO5S	250.966
Furosemide-TP19	NC1=CC(=C(C=C1C(=O)O)S(=O)(=O)N)(Cl)O	InChI=1S/C7H8ClN2O5S/c8-7(13)2-4(9)3(6(11)12)1-5(7)16(10,14)15/h1-2,13H,9H2,(H,11,12)(H2,10,14,15)	GMGPNILSSMAWNC-UHFFFAOYSA-N	C7H8ClN2O5S	266.984
Furosemide-TP21	c1(c(c(c(cc1C(=O)O)S(=O)(=O)O)Cl)O)O	InChI=1S/C7H5ClO7S/c8-4-3(16(13,14)15)1-2(7(11)12)5(9)6(4)10/h1,9-10H,(H,11,12)(H,13,14,15)	NDJCLFAXAQAJAY-UHFFFAOYSA-N	C7H5ClO7S	267.944
Furosemide-TP22	c1coc(c1)CNC1=C[C](=C(C=C1C(=O)O)S(=O)(=O)O)(Cl)O	InChI=1S/C12H11ClNO7S/c13-12(17)5-9(14-6-7-2-1-3-21-7)8(11(15)16)4-10(12)22(18,19)20/h1-5,14,17H,6H2,(H,15,16)(H,18,19,20)	JXMZBYGKBFHAAG-UHFFFAOYSA-N	C12H11ClNO7S	347.994
Furosemide-TP23	c1c(oc(c1)CNc1cc(c(cc1C(=O)O)S(=O)(=O)O)Cl)O	InChI=1S/C12H10ClNO7S/c13-8-4-9(14-5-6-1-2-11(15)21-6)7(12(16)17)3-10(8)22(18,19)20/h1-4,14-15H,5H2,(H,16,17)(H,18,19,20)	BRGCXLQBMPFRRY-UHFFFAOYSA-N	C12H10ClNO7S	346.987
Furosemide-TP24	C1=COC(=C1)CNC2=CC(=C(C=C2C(=O)O)O)Cl	InChI=1S/C12H10ClNO4/c13-9-5-10(8(12(16)17)4-11(9)15)14-6-7-2-1-3-18-7/h1-5,14-15H,6H2,(H,16,17)	MYSQCFUIBJJCCE-UHFFFAOYSA-N	C12H10ClNO4	267.03
Furosemide-TP25	C1=COC(=C1)CNC2(CC(=C(C=C2C(=O)O)S(=O)(=O)N)(Cl)O)O	InChI=1S/C12H14ClN2O7S/c13-11(18)6-12(19,15-5-7-2-1-3-22-7)8(10(16)17)4-9(11)23(14,20)21/h1-4,15,18-19H,5-6H2,(H,16,17)(H2,14,20,21)	RZKQQCCXLHBFHB-UHFFFAOYSA-N	C12H14ClN2O7S	365.021
Furosemide-TP26	C1=COC(=C1)CNC2=CC(=C(C(C2C(=O)O)O)S(=O)(=O)N)(Cl)O	InChI=1S/C12H14ClN2O7S/c13-12(19)4-7(15-5-6-2-1-3-22-6)8(11(17)18)9(16)10(12)23(14,20)21/h1-4,8-9,15-16,19H,5H2,(H,17,18)(H2,14,20,21)	UFDHDBJHRDGMIK-UHFFFAOYSA-N	C12H14ClN2O7S	365.021
Furosemide-TP27	C1=COC(=C1)CNC2=C[CH](=C(C=C2C(=O)O)S(=O)(=O)N)O	InChI=1S/C12H13N2O6S/c13-21(18,19)11-4-8(12(16)17)9(5-10(11)15)14-6-7-2-1-3-20-7/h1-5,10,14-15H,6H2,(H,16,17)(H2,13,18,19)	FNMOWUWCYKQULL-UHFFFAOYSA-N	C12H13N2O6S	313.049
Furosemide-TP28	C1=COC(=C1)CNC2=CC(C(C=C2C(=O)O)S(=O)(=O)N)(Cl)=O	InChI=1S/C12H12ClN2O6S/c13-12(18)5-9(15-6-7-2-1-3-21-7)8(11(16)17)4-10(12)22(14,19)20/h1-5,10,15H,6H2,(H,16,17)(H2,14,19,20)	NAJSGEYTGVIEIY-UHFFFAOYSA-N	C12H12ClN2O6S	347.01
Furosemide-TP29	C1=COC(=C1)CNC2=CC(=C(C=C2)S(=O)(=O)N)(Cl)O	InChI=1S/C11H12ClN2O4S/c12-11(15)6-8(3-4-10(11)19(13,16)17)14-7-9-2-1-5-18-9/h1-6,14-15H,7H2,(H2,13,16,17)	XCROYCMKEUWVPE-UHFFFAOYSA-N	C11H12ClN2O4S	303.021
Furosemide-TP30	C1=COC(=C1)CNC2=CC(=C(CC2C(=O)O)S(=O)(=O)N)(Cl)O	InChI=1S/C12H14ClN2O6S/c13-12(18)5-9(15-6-7-2-1-3-21-7)8(11(16)17)4-10(12)22(14,19)20/h1-3,5,8,15,18H,4,6H2,(H,16,17)(H2,14,19,20)	YNSZJCYEIKQMQJ-UHFFFAOYSA-N	C12H14ClN2O6S	349.026
Furosemide-TP31	C1=COC(=C1)CNC2=CC(C(=CC2C(=O)O)S(=O)(=O)N)(Cl)=O	InChI=1S/C12H12ClN2O6S/c13-12(18)5-9(15-6-7-2-1-3-21-7)8(11(16)17)4-10(12)22(14,19)20/h1-5,8,15H,6H2,(H,16,17)(H2,14,19,20)	VKFRETORRPZNPS-UHFFFAOYSA-N	C12H12ClN2O6S	347.01
Furosemide-TP32	C1=C(OC(=C1)CNC2=CC(=C(C=C2C(=O)O)S(=O)(=O)N)(Cl)O)O	InChI=1S/C12H12ClN2O7S/c13-12(19)4-8(15-5-6-1-2-10(16)22-6)7(11(17)18)3-9(12)23(14,20)21/h1-4,15-16,19H,5H2,(H,17,18)(H2,14,20,21)	AUIYIPJOCQWOSC-UHFFFAOYSA-N	C12H12ClN2O7S	363.005
Furosemide-TP34	C(C(=O)O)CC(CNC1=CC(=C(C=C1C(=O)O)S(=O)(=O)N)Cl)=O	InChI=1S/C12H13ClN2O7S/c13-8-4-9(15-5-6(16)1-2-11(17)18)7(12(19)20)3-10(8)23(14,21)22/h3-4,15H,1-2,5H2,(H,17,18)(H,19,20)(H2,14,21,22)	AFDDQPLQZLKFSP-UHFFFAOYSA-N	C12H13ClN2O7S	364.013
Gemfibrozil-TP1	CC1=CC(=C(C=C1)C)O	InChI=1S/C8H10O/c1-6-3-4-7(2)8(9)5-6/h3-5,9H,1-2H3	NKTOLZVEWDHZMU-UHFFFAOYSA-N	C8H10O	122.073
Gemfibrozil-TP2	O=CCCC(C)(C)C(=O)O	InChI=1S/C7H12O3/c1-7(2,6(9)10)4-3-5-8/h5H,3-4H2,1-2H3,(H,9,10)	ZWEGOGARWMDMDR-UHFFFAOYSA-N	C7H12O3	144.079
Gemfibrozil-TP3	CC1=CC(=C(C=C1)[CH3]O)OCCCC(C)(C)C(=O)O	InChI=1S/C15H23O4/c1-11-5-6-12(10-16)13(9-11)19-8-4-7-15(2,3)14(17)18/h5-6,9,16H,4,7-8H2,1-3,10H3,(H,17,18)	NBHFWBXLZJUQGS-UHFFFAOYSA-N	C15H23O4	267.16
Gemfibrozil-TP4	[CH3](C1=CC(=C(C=C1)C)OCCCC(C)(C)C(=O)O)O	InChI=1S/C15H23O4/c1-11-5-6-12(10-16)9-13(11)19-8-4-7-15(2,3)14(17)18/h5-6,9,16H,4,7-8H2,1-3,10H3,(H,17,18)	WWLRGSCBILCWNP-UHFFFAOYSA-N	C15H23O4	267.16
Gemfibrozil-TP9	O=C(CCC(C)(C)C(=O)O)O	InChI=1S/C7H12O4/c1-7(2,6(10)11)4-3-5(8)9/h3-4H2,1-2H3,(H,8,9)(H,10,11)	BTUDGPVTCYNYLK-UHFFFAOYSA-N	C7H12O4	160.074
Gemfibrozil-TP10	[CH3](C1=CC(=C(C=C1)[CH3]O)OCCCC(C)(C)C(=O)O)O	InChI=1S/C15H24O5/c1-15(2,14(18)19)6-3-7-20-13-8-11(9-16)4-5-12(13)10-17/h4-5,8,16-17H,3,6-7H2,1-2,9-10H3,(H,18,19)	LRCLOKDLZJILAD-UHFFFAOYSA-N	C15H24O5	284.162
HFPO-DA-TP1	C(C(F)(F)F)(OC(C(C(F)(F)F)(F)F)(F)F)F	InChI=1S/C5HF11O/c6-1(2(7,8)9)17-5(15,16)3(10,11)4(12,13)14/h1H	CUTPKDUMZWIJKT-UHFFFAOYSA-N	C5HF11O	285.985
HFPO-DA-TP2	C(=O)(C(C(F)(F)F)=O)O	InChI=1S/C3HF3O3/c4-3(5,6)1(7)2(8)9/h(H,8,9)	GVDJEHMDNREMFA-UHFFFAOYSA-N	C3HF3O3	141.988
HFPO-DA-TP3	OC(C(C(F)(F)F)(F)F)(F)F	InChI=1S/C3HF7O/c4-1(5,2(6,7)8)3(9,10)11/h11H	WBXAHKZHOCTGLP-UHFFFAOYSA-N	C3HF7O	185.992
HFPO-DA-TP5	[CH](C(F)(F)F)(OC(C(C(F)(F)F)(F)F)(F)F)=O	InChI=1S/C5HF10O2/c6-2(7,8)1(16)17-5(14,15)3(9,10)4(11,12)13/h1H	PCPKUAMBNOPCDZ-UHFFFAOYSA-N	C5HF10O2	282.982
Ibuprofen-TP1	CC(C)CC1=C(C(=C(C=C1)C(C)C(=O)O)O)O	InChI=1S/C13H18O4/c1-7(2)6-9-4-5-10(8(3)13(16)17)12(15)11(9)14/h4-5,7-8,14-15H,6H2,1-3H3,(H,16,17)	HQZZOJCEVMUMBO-UHFFFAOYSA-N	C13H18O4	238.121
Ibuprofen-TP2	CC(C)CC1=CC=C(C=C1)CC	InChI=1S/C12H18/c1-4-11-5-7-12(8-6-11)9-10(2)3/h5-8,10H,4,9H2,1-3H3	FMHWAAZOTFVMKR-UHFFFAOYSA-N	C12H18	162.141
Ibuprofen-TP3	CC(C)(CC1=CC=C(C=C1)C(C)C(=O)O)O	InChI=1S/C13H18O3/c1-9(12(14)15)11-6-4-10(5-7-11)8-13(2,3)16/h4-7,9,16H,8H2,1-3H3,(H,14,15)	UJHKVYPPCJBOSG-UHFFFAOYSA-N	C13H18O3	222.126
Ibuprofen-TP4	CC(C)CC1=CC=C(C=C1)C(C)(C(=O)O)O	InChI=1S/C13H18O3/c1-9(2)8-10-4-6-11(7-5-10)13(3,16)12(14)15/h4-7,9,16H,8H2,1-3H3,(H,14,15)	APEODKDQAWQDLW-UHFFFAOYSA-N	C13H18O3	222.126
Ibuprofen-TP5	CC(C)CC(=O)C=CC(=C(C(=O)O)O)C(C)C(=O)O	InChI=1S/C13H18O6/c1-7(2)6-9(14)4-5-10(8(3)12(16)17)11(15)13(18)19/h4-5,7-8,15H,6H2,1-3H3,(H,16,17)(H,18,19)/b5-4+,11-10?	CKJBYXHVFNMOMC-CNSSTHMYSA-N	C13H18O6	270.11
Ibuprofen-TP7	C(=O)(C(=[OH])C(C=C)C(C)C(=O)O)[OH2]	InChI=1S/C8H11O5/c1-3-5(4(2)7(10)11)6(9)8(12)13/h3-5,9,12H,1H2,2H3,(H,10,11)/q-1	AUADGINYGAQGIW-UHFFFAOYSA-N	C8H12O5	188.068
Ibuprofen-TP8	CC(C)CC(C(O)=O)=CC=C(C(O)=O)C(C)C(=O)O	InChI=1S/C13H18O6/c1-7(2)6-9(12(16)17)4-5-10(13(18)19)8(3)11(14)15/h4-5,7-8H,6H2,1-3H3,(H,14,15)(H,16,17)(H,18,19)/b9-4-,10-5?	SXAARQLIXSODDL-JBAXBYMVSA-N	C13H18O6	270.11
Ibuprofen-TP9	CC(C)CC1=C(C(=C(C=C1)CC)O)O	InChI=1S/C12H18O2/c1-4-9-5-6-10(7-8(2)3)12(14)11(9)13/h5-6,8,13-14H,4,7H2,1-3H3	FSWQBDFMFVKJDT-UHFFFAOYSA-N	C12H18O2	194.131
Ibuprofen-TP10	CC(C)CC1=CC=C(C=C1)C(C)O	InChI=1S/C12H18O/c1-9(2)8-11-4-6-12(7-5-11)10(3)13/h4-7,9-10,13H,8H2,1-3H3	VLVILBSSXMZZCB-UHFFFAOYSA-N	C12H18O	178.136
Ibuprofen-TP11	CC(C)CC1=CC=C(C=C1)CCO	InChI=1S/C12H18O/c1-10(2)9-12-5-3-11(4-6-12)7-8-13/h3-6,10,13H,7-9H2,1-2H3	CBKUDUSUCXBKIE-UHFFFAOYSA-N	C12H18O	178.136
Ibuprofen-TP12	CC(C)(CC1=CC=C(C=C1)CC)O	InChI=1S/C12H18O/c1-4-10-5-7-11(8-6-10)9-12(2,3)13/h5-8,13H,4,9H2,1-3H3	MTUPKFOFZSTTPX-UHFFFAOYSA-N	C12H18O	178.136
Ibuprofen-TP13	CC(C)(CC1=C(C(=C(C=C1)C(C)C(=O)O)O)O)O	InChI=1S/C13H18O5/c1-7(12(16)17)9-5-4-8(6-13(2,3)18)10(14)11(9)15/h4-5,7,14-15,18H,6H2,1-3H3,(H,16,17)	WVDOYHZSXWFMDQ-UHFFFAOYSA-N	C13H18O5	254.115
Ibuprofen-TP14	CC(C)CC1=C(C(=C(C=C1)C(C)(C(=O)O)O)O)O	InChI=1S/C13H18O5/c1-7(2)6-8-4-5-9(11(15)10(8)14)13(3,18)12(16)17/h4-5,7,14-15,18H,6H2,1-3H3,(H,16,17)	FLFWEADKIBVMIL-UHFFFAOYSA-N	C13H18O5	254.115
Ibuprofen-TP15	CC(C)(CC1=CC=C(C=C1)C(C)(C(=O)O)O)O	InChI=1S/C13H18O4/c1-12(2,16)8-9-4-6-10(7-5-9)13(3,17)11(14)15/h4-7,16-17H,8H2,1-3H3,(H,14,15)	UIRMVOWNUIMPBJ-UHFFFAOYSA-N	C13H18O4	238.121
Imidacloprid-TP1	C1CN(C(=N[N+](=O)[O-])N1)CC2=CN=CC=C2	InChI=1S/C9H11N5O2/c15-14(16)12-9-11-4-5-13(9)7-8-2-1-3-10-6-8/h1-3,6H,4-5,7H2,(H,11,12)	AEKWWEYCSQBVMJ-UHFFFAOYSA-N	C9H11N5O2	221.091
Imidacloprid-TP2	C1CN(C(N1)=O)CC2=CN=C(C=C2)Cl	InChI=1S/C9H10ClN3O/c10-8-2-1-7(5-12-8)6-13-4-3-11-9(13)14/h1-2,5H,3-4,6H2,(H,11,14)	ADWTYURAFSWNSU-UHFFFAOYSA-N	C9H10ClN3O	211.051
Imidacloprid-TP3	C1CN(C(=N[N+](=O)[O-])N1)CC2=CN=C(C(=C2)O)O	InChI=1S/C9H11N5O4/c15-7-3-6(4-11-8(7)16)5-13-2-1-10-9(13)12-14(17)18/h3-4,15H,1-2,5H2,(H,10,12)(H,11,16)	VJLJMHGGCNBKHU-UHFFFAOYSA-N	C9H11N5O4	253.081
Imidacloprid-TP4	C1CN(C(N1)=O)CC2=CN=CC=C2	InChI=1S/C9H11N3O/c13-9-11-4-5-12(9)7-8-2-1-3-10-6-8/h1-3,6H,4-5,7H2,(H,11,13)	NIRRQAZKFGNFGA-UHFFFAOYSA-N	C9H11N3O	177.09
Imidacloprid-TP7	C(CNCc1cnc(cc1)Cl)NC(=O)O	InChI=1S/C9H12ClN3O2/c10-8-2-1-7(6-13-8)5-11-3-4-12-9(14)15/h1-2,6,11-12H,3-5H2,(H,14,15)	XLUUHCZEPALFCC-UHFFFAOYSA-N	C9H12ClN3O2	229.062
Ketoprofen-TP1	CC(C1=CC(=CC=C1)C(=O)C2=C(C(=CC=C2)O)O)C(=O)O	InChI=1S/C16H14O5/c1-9(16(20)21)10-4-2-5-11(8-10)14(18)12-6-3-7-13(17)15(12)19/h2-9,17,19H,1H3,(H,20,21)	BVZAGHZJAYVJRH-UHFFFAOYSA-N	C16H14O5	286.084
Ketoprofen-TP2	CC(C1=CC(=CC=C1)C(=O)C2=CC(=C(C=C2)O)O)C(=O)O	InChI=1S/C16H14O5/c1-9(16(20)21)10-3-2-4-11(7-10)15(19)12-5-6-13(17)14(18)8-12/h2-9,17-18H,1H3,(H,20,21)	HIUDBHBOHAILES-UHFFFAOYSA-N	C16H14O5	286.084
Ketoprofen-TP3	CC(C1=CC(=C(C(=C1)O)O)C(=O)C2=CC=CC=C2)C(=O)O	InChI=1S/C16H14O5/c1-9(16(20)21)11-7-12(15(19)13(17)8-11)14(18)10-5-3-2-4-6-10/h2-9,17,19H,1H3,(H,20,21)	MJWVQHAVXSUBLP-UHFFFAOYSA-N	C16H14O5	286.084
Ketoprofen-TP4	CC(C1=CC(=CC(=C1O)O)C(=O)C2=CC=CC=C2)C(=O)O	InChI=1S/C16H14O5/c1-9(16(20)21)12-7-11(8-13(17)15(12)19)14(18)10-5-3-2-4-6-10/h2-9,17,19H,1H3,(H,20,21)	DPVNLIITXWLVDX-UHFFFAOYSA-N	C16H14O5	286.084
Ketoprofen-TP5	CCC1=CC(=CC=C1)C(=O)C2=CC=CC=C2	InChI=1S/C15H14O/c1-2-12-7-6-10-14(11-12)15(16)13-8-4-3-5-9-13/h3-11H,2H2,1H3	FVSYHKJWZIKKDM-UHFFFAOYSA-N	C15H14O	210.104
Ketoprofen-TP6	CC(c1cc(ccc1)C(=O)C(=O)C=CC=C(C(=O)O)O)C(=O)O	InChI=1S/C16H14O7/c1-9(15(20)21)10-4-2-5-11(8-10)14(19)12(17)6-3-7-13(18)16(22)23/h2-9,18H,1H3,(H,20,21)(H,22,23)/b6-3+,13-7?	FFBVJFQNGVFQBE-SOKCFEKLSA-N	C16H14O7	318.074
Ketoprofen-TP7	CC(c1cc(ccc1)C(=O)C(=O)O)C(=O)O	InChI=1S/C11H10O5/c1-6(10(13)14)7-3-2-4-8(5-7)9(12)11(15)16/h2-6H,1H3,(H,13,14)(H,15,16)	MNPFNKKPERLDHD-UHFFFAOYSA-N	C11H10O5	222.053
Ketoprofen-TP9	CC(C1=CC(=CC=C1)C(=O)C(C(O)=O)=CC=CC(O)=O)C(=O)O	InChI=1S/C16H14O7/c1-9(15(20)21)10-4-2-5-11(8-10)14(19)12(16(22)23)6-3-7-13(17)18/h2-9H,1H3,(H,17,18)(H,20,21)(H,22,23)/b7-3?,12-6-	OMURHPHPTMWMLC-MCVKBJOUSA-N	C16H14O7	318.074
Ketoprofen-TP10	CC(c1cc(ccc1)C(=O)C(=CC=C(C(=O)O)O)C=O)C(=O)O	InChI=1S/C16H14O7/c1-9(15(20)21)10-3-2-4-11(7-10)14(19)12(8-17)5-6-13(18)16(22)23/h2-9,18H,1H3,(H,20,21)(H,22,23)	UEPXLJNELCESCD-UHFFFAOYSA-N	C16H14O7	318.074
Ketoprofen-TP11	CC(c1cc(ccc1)C(=O)C=CCC(=[OH])C(=O)[OH2])C(=O)O	InChI=1S/C15H15O6/c1-9(14(18)19)10-4-2-5-11(8-10)12(16)6-3-7-13(17)15(20)21/h2-6,8-9,17,20H,7H2,1H3,(H,18,19)/q-1/b6-3+	UHNSXZADNDAMHH-ZZXKWVIFSA-N	C15H16O6	292.095
Ketoprofen-TP13	CC(C1=CC(=CC=C1)C(=O)C(=CC(O)=O)C=CC(O)=O)C(=O)O	InChI=1S/C16H14O7/c1-9(16(22)23)10-3-2-4-11(7-10)15(21)12(8-14(19)20)5-6-13(17)18/h2-9H,1H3,(H,17,18)(H,19,20)(H,22,23)/b6-5+,12-8?	QFMLHOZEFUAPIK-YTBNSELBSA-N	C16H14O7	318.074
Ketoprofen-TP14	CC(C(=CC(=O)C(=O)c1ccccc1)C=C(C(=O)O)O)C(=O)O	InChI=1S/C16H14O7/c1-9(15(20)21)11(8-13(18)16(22)23)7-12(17)14(19)10-5-3-2-4-6-10/h2-9,18H,1H3,(H,20,21)(H,22,23)/b11-7?,13-8-	NOYBGHADVCBDSD-XZAPYMRBSA-N	C16H14O7	318.074
Ketoprofen-TP15	CC(C(=C)CC(=[OH])C(=O)[OH2])C(=O)O	InChI=1S/C8H11O5/c1-4(5(2)7(10)11)3-6(9)8(12)13/h5,9,12H,1,3H2,2H3,(H,10,11)/q-1	HCUSTQOULCSUHS-UHFFFAOYSA-N	C8H12O5	188.068
Ketoprofen-TP17	CC(C(C=C(C(O)=O)C(=O)C1=CC=CC=C1)=CC(O)=O)C(=O)O	InChI=1S/C16H14O7/c1-9(15(20)21)11(8-13(17)18)7-12(16(22)23)14(19)10-5-3-2-4-6-10/h2-9H,1H3,(H,17,18)(H,20,21)(H,22,23)/b11-8?,12-7-	DLYGMLXIWGKZPU-TVHPQOBLSA-N	C16H14O7	318.074
Ketoprofen-TP18	CC(C(=C(C(=O)O)O)C=C(C=O)C(=O)c1ccccc1)C(=O)O	InChI=1S/C16H14O7/c1-9(15(20)21)12(14(19)16(22)23)7-11(8-17)13(18)10-5-3-2-4-6-10/h2-9,19H,1H3,(H,20,21)(H,22,23)	DKXVRDJIKRUMQX-UHFFFAOYSA-N	C16H14O7	318.074
Ketoprofen-TP19	CC(C(C=CC(=O)c1ccccc1)C(=[OH])C(=O)[OH2])C(=O)O	InChI=1S/C15H15O6/c1-9(14(18)19)11(13(17)15(20)21)7-8-12(16)10-5-3-2-4-6-10/h2-9,11,17,20H,1H3,(H,18,19)/q-1	WJRMTJSGXANSQP-UHFFFAOYSA-N	C15H16O6	292.095
Ketoprofen-TP20	CC(C(=CC(=CC(O)=O)C(=O)C1=CC=CC=C1)C(O)=O)C(=O)O	InChI=1S/C16H14O7/c1-9(15(20)21)12(16(22)23)7-11(8-13(17)18)14(19)10-5-3-2-4-6-10/h2-9H,1H3,(H,17,18)(H,20,21)(H,22,23)/b11-8+,12-7?	RCPHFOXJTIWCNU-BJBCGDMKSA-N	C16H14O7	318.074
Ketoprofen-TP21	CCC1=CC(=CC=C1)C(=O)C2=C(C(=CC=C2)O)O	InChI=1S/C15H14O3/c1-2-10-5-3-6-11(9-10)14(17)12-7-4-8-13(16)15(12)18/h3-9,16,18H,2H2,1H3	RBYCDJZDFZAQHE-UHFFFAOYSA-N	C15H14O3	242.094
Ketoprofen-TP22	CCC1=CC(=CC=C1)C(=O)C2=CC(=C(C=C2)O)O	InChI=1S/C15H14O3/c1-2-10-4-3-5-11(8-10)15(18)12-6-7-13(16)14(17)9-12/h3-9,16-17H,2H2,1H3	MLQWAWJKNQBZHJ-UHFFFAOYSA-N	C15H14O3	242.094
Ketoprofen-TP23	CCC1=CC(=C(C(=C1)O)O)C(=O)C2=CC=CC=C2	InChI=1S/C15H14O3/c1-2-10-8-12(15(18)13(16)9-10)14(17)11-6-4-3-5-7-11/h3-9,16,18H,2H2,1H3	PLXGIRCTZZUGSO-UHFFFAOYSA-N	C15H14O3	242.094
Ketoprofen-TP24	CCC1=CC(=CC(=C1O)O)C(=O)C2=CC=CC=C2	InChI=1S/C15H14O3/c1-2-10-8-12(9-13(16)15(10)18)14(17)11-6-4-3-5-7-11/h3-9,16,18H,2H2,1H3	NKMVBZGYTARENE-UHFFFAOYSA-N	C15H14O3	242.094
Ketoprofen-TP25	CC(C1=CC(=CC=C1)C(=O)C2=CC=CC=C2)O	InChI=1S/C15H14O2/c1-11(16)13-8-5-9-14(10-13)15(17)12-6-3-2-4-7-12/h2-11,16H,1H3	VIGLCJZNAGRKFZ-UHFFFAOYSA-N	C15H14O2	226.099
Ketoprofen-TP26	C(CC1=CC(=CC=C1)C(=O)C2=CC=CC=C2)O	InChI=1S/C15H14O2/c16-10-9-12-5-4-8-14(11-12)15(17)13-6-2-1-3-7-13/h1-8,11,16H,9-10H2	WKFHMHHGUOWDPP-UHFFFAOYSA-N	C15H14O2	226.099
Lincomycin-TP1	CCCC1CC(N(C1)C)C(=O)NC(C2C(C(C(C(O2)SC)O)O)O)C(C)=O	InChI=1S/C18H32N2O6S/c1-5-6-10-7-11(20(3)8-10)17(25)19-12(9(2)21)16-14(23)13(22)15(24)18(26-16)27-4/h10-16,18,22-24H,5-8H2,1-4H3,(H,19,25)	YZRHYYDECCEWRG-UHFFFAOYSA-N	C18H32N2O6S	404.198
Lincomycin-TP2	CCCC1CC(N(C1)C)C(=O)NC(C2C(C(C(C(O2)SC)O)O)=O)C(C)O	InChI=1S/C18H32N2O6S/c1-5-6-10-7-11(20(3)8-10)17(25)19-12(9(2)21)16-14(23)13(22)15(24)18(26-16)27-4/h9-13,15-16,18,21-22,24H,5-8H2,1-4H3,(H,19,25)	KJXWEHLZZURACS-UHFFFAOYSA-N	C18H32N2O6S	404.198
Lincomycin-TP3	CCCC1CC(N(C1)C)C(=O)NC(C2C(C(C(C(O2)SC)O)=O)O)C(C)O	InChI=1S/C18H32N2O6S/c1-5-6-10-7-11(20(3)8-10)17(25)19-12(9(2)21)16-14(23)13(22)15(24)18(26-16)27-4/h9-12,14-16,18,21,23-24H,5-8H2,1-4H3,(H,19,25)	BTWBKCQBGYYNAK-UHFFFAOYSA-N	C18H32N2O6S	404.198
Lincomycin-TP4	CCCC1CC(N(C1)C)C(=O)NC(C2C(C(C(C(O2)SC)=O)O)O)C(C)O	InChI=1S/C18H32N2O6S/c1-5-6-10-7-11(20(3)8-10)17(25)19-12(9(2)21)16-14(23)13(22)15(24)18(26-16)27-4/h9-14,16,18,21-23H,5-8H2,1-4H3,(H,19,25)	FKBOARLIQWHGLM-UHFFFAOYSA-N	C18H32N2O6S	404.198
Lincomycin-TP5	CCCC(CC(C(=O)NC(C1C(C(C(C(O1)SC)O)O)O)C(C)O)=O)CNC	InChI=1S/C18H34N2O7S/c1-5-6-10(8-19-3)7-11(22)17(26)20-12(9(2)21)16-14(24)13(23)15(25)18(27-16)28-4/h9-10,12-16,18-19,21,23-25H,5-8H2,1-4H3,(H,20,26)	NVXABGSWXJEEJJ-UHFFFAOYSA-N	C18H34N2O7S	422.209
Lincomycin-TP6	CCCC(CC(NC)C(=O)NC(C1C(C(C(C(O1)SC)O)O)O)C(C)O)C=O	InChI=1S/C18H34N2O7S/c1-5-6-10(8-21)7-11(19-3)17(26)20-12(9(2)22)16-14(24)13(23)15(25)18(27-16)28-4/h8-16,18-19,22-25H,5-7H2,1-4H3,(H,20,26)	IZIMWSAPDDMFFI-UHFFFAOYSA-N	C18H34N2O7S	422.209
Lincomycin-TP7	CCCC1CC(NC1)C(=O)NC(C2C(C(C(C(O2)SC)O)O)O)C(C)O	InChI=1S/C17H32N2O6S/c1-4-5-9-6-10(18-7-9)16(24)19-11(8(2)20)15-13(22)12(21)14(23)17(25-15)26-3/h8-15,17-18,20-23H,4-7H2,1-3H3,(H,19,24)	DKHKYHYYYGYWHY-UHFFFAOYSA-N	C17H32N2O6S	392.198
Lincomycin-TP8	CCCC1CC(N(C1)C)C(=O)O	InChI=1S/C9H17NO2/c1-3-4-7-5-8(9(11)12)10(2)6-7/h7-8H,3-6H2,1-2H3,(H,11,12)	MAWGMRQFCUEYCT-UHFFFAOYSA-N	C9H17NO2	171.126
Lincomycin-TP9	NC(C1C(C(C(C(O1)SC)O)O)O)C(C)O	InChI=1S/C9H19NO5S/c1-3(11)4(10)8-6(13)5(12)7(14)9(15-8)16-2/h3-9,11-14H,10H2,1-2H3	AEEIMWYSDWZKAT-UHFFFAOYSA-N	C9H19NO5S	253.098
Lincomycin-TP10	CCCC1CC(N(C1)C)C(=O)NC(C2C(C(C(C(O2)S(C)=O)O)O)O)C(C)O	InChI=1S/C18H34N2O7S/c1-5-6-10-7-11(20(3)8-10)17(25)19-12(9(2)21)16-14(23)13(22)15(24)18(27-16)28(4)26/h9-16,18,21-24H,5-8H2,1-4H3,(H,19,25)	XYBYQSDXLDETKO-UHFFFAOYSA-N	C18H34N2O7S	422.209
Lincomycin-TP12	CCCC1CC(N(C1)C)C(=O)N	InChI=1S/C9H18N2O/c1-3-4-7-5-8(9(10)12)11(2)6-7/h7-8H,3-6H2,1-2H3,(H2,10,12)	XGRUMIVSCDLWCM-UHFFFAOYSA-N	C9H18N2O	170.142
Lincomycin-TP13	C(C1C(C(C(C(O1)SC)O)O)O)(C(C)O)O	InChI=1S/C9H18O6S/c1-3(10)4(11)8-6(13)5(12)7(14)9(15-8)16-2/h3-14H,1-2H3	DBYBXZXVUYBHPP-UHFFFAOYSA-N	C9H18O6S	254.082
Lincomycin-TP14	CCCC1CC(N(C1)C)C(=O)NC(C2C(C(C(C(O2)=O)O)O)O)C(C)O	InChI=1S/C17H30N2O7/c1-4-5-9-6-10(19(3)7-9)16(24)18-11(8(2)20)15-13(22)12(21)14(23)17(25)26-15/h8-15,20-23H,4-7H2,1-3H3,(H,18,24)	AZYOWSIVUNAALN-UHFFFAOYSA-N	C17H30N2O7	374.205
Lincomycin-TP15	SC	InChI=1S/CH4S/c1-2/h2H,1H3	LSDPWZHWYPCBBB-UHFFFAOYSA-N	CH4S	48.0034
Lincomycin-TP16	CCCC1CC(N(C1)C)C(=O)NC(C2C(C(C(C(O2)S)O)O)O)C(C)O	InChI=1S/C17H32N2O6S/c1-4-5-9-6-10(19(3)7-9)16(24)18-11(8(2)20)15-13(22)12(21)14(23)17(26)25-15/h8-15,17,20-23,26H,4-7H2,1-3H3,(H,18,24)	RKEMBHQKXHHPHX-UHFFFAOYSA-N	C17H32N2O6S	392.198
Lincomycin-TP17	CCCC1CC(N(C1)C)C(=O)NC(C2C(C(C(C(O2)SC)O)O)=O)C(C)=O	InChI=1S/C18H30N2O6S/c1-5-6-10-7-11(20(3)8-10)17(25)19-12(9(2)21)16-14(23)13(22)15(24)18(26-16)27-4/h10-13,15-16,18,22,24H,5-8H2,1-4H3,(H,19,25)	LEWKDZYDUXVPLT-UHFFFAOYSA-N	C18H30N2O6S	402.182
Lincomycin-TP18	CCCC1CC(N(C1)C)C(=O)NC(C2C(C(C(C(O2)SC)O)=O)O)C(C)=O	InChI=1S/C18H30N2O6S/c1-5-6-10-7-11(20(3)8-10)17(25)19-12(9(2)21)16-14(23)13(22)15(24)18(26-16)27-4/h10-12,14-16,18,23-24H,5-8H2,1-4H3,(H,19,25)	UPHVVUKLIJGGEO-UHFFFAOYSA-N	C18H30N2O6S	402.182
Lincomycin-TP19	CCCC1CC(N(C1)C)C(=O)NC(C2C(C(C(C(O2)SC)=O)O)O)C(C)=O	InChI=1S/C18H30N2O6S/c1-5-6-10-7-11(20(3)8-10)17(25)19-12(9(2)21)16-14(23)13(22)15(24)18(26-16)27-4/h10-14,16,18,22-23H,5-8H2,1-4H3,(H,19,25)	DTLAVWZYLKZMQT-UHFFFAOYSA-N	C18H30N2O6S	402.182
Lincomycin-TP20	CCCC(CC(C(=O)NC(C1C(C(C(C(O1)SC)O)O)O)C(C)=O)=O)CNC	InChI=1S/C18H32N2O7S/c1-5-6-10(8-19-3)7-11(22)17(26)20-12(9(2)21)16-14(24)13(23)15(25)18(27-16)28-4/h10,12-16,18-19,23-25H,5-8H2,1-4H3,(H,20,26)	KCLWDLLCWBHJQM-UHFFFAOYSA-N	C18H32N2O7S	420.193
Lincomycin-TP21	CCCC(CC(NC)C(=O)NC(C1C(C(C(C(O1)SC)O)O)O)C(C)=O)C=O	InChI=1S/C18H32N2O7S/c1-5-6-10(8-21)7-11(19-3)17(26)20-12(9(2)22)16-14(24)13(23)15(25)18(27-16)28-4/h8,10-16,18-19,23-25H,5-7H2,1-4H3,(H,20,26)	VLNOEEKHMHZHFZ-UHFFFAOYSA-N	C18H32N2O7S	420.193
Lincomycin-TP22	CCCC1CC(NC1)C(=O)NC(C2C(C(C(C(O2)SC)O)O)O)C(C)=O	InChI=1S/C17H30N2O6S/c1-4-5-9-6-10(18-7-9)16(24)19-11(8(2)20)15-13(22)12(21)14(23)17(25-15)26-3/h9-15,17-18,21-23H,4-7H2,1-3H3,(H,19,24)	NGCYLHHTFOZVNL-UHFFFAOYSA-N	C17H30N2O6S	390.182
Lincomycin-TP23	NC(C1C(C(C(C(O1)SC)O)O)O)C(C)=O	InChI=1S/C9H17NO5S/c1-3(11)4(10)8-6(13)5(12)7(14)9(15-8)16-2/h4-9,12-14H,10H2,1-2H3	RTQFLIQKHQCKIO-UHFFFAOYSA-N	C9H17NO5S	251.083
Lincomycin-TP24	CCCC1CC(N(C1)C)C(=O)NC(C2C(C(C(C(O2)S(C)=O)O)O)O)C(C)=O	InChI=1S/C18H32N2O7S/c1-5-6-10-7-11(20(3)8-10)17(25)19-12(9(2)21)16-14(23)13(22)15(24)18(27-16)28(4)26/h10-16,18,22-24H,5-8H2,1-4H3,(H,19,25)	FCXWUNJXYKTJQA-UHFFFAOYSA-N	C18H32N2O7S	420.193
Lincomycin-TP25	C(C1C(C(C(C(O1)SC)O)O)O)(C(C)=O)O	InChI=1S/C9H16O6S/c1-3(10)4(11)8-6(13)5(12)7(14)9(15-8)16-2/h4-9,11-14H,1-2H3	PMIHJRJSSGUBIZ-UHFFFAOYSA-N	C9H16O6S	252.067
Lincomycin-TP26	CCCC1CC(N(C1)C)C(=O)NC(C2C(C(C(C(O2)=O)O)O)O)C(C)=O	InChI=1S/C17H28N2O7/c1-4-5-9-6-10(19(3)7-9)16(24)18-11(8(2)20)15-13(22)12(21)14(23)17(25)26-15/h9-15,21-23H,4-7H2,1-3H3,(H,18,24)	AUQPGGNYWJZWLU-UHFFFAOYSA-N	C17H28N2O7	372.19
Lincomycin-TP27	CCCC1CC(N(C1)C)C(=O)NC(C2C(C(C(C(O2)S)O)O)O)C(C)=O	InChI=1S/C17H30N2O6S/c1-4-5-9-6-10(19(3)7-9)16(24)18-11(8(2)20)15-13(22)12(21)14(23)17(26)25-15/h9-15,17,21-23,26H,4-7H2,1-3H3,(H,18,24)	LJFKMSJIPHSNIM-UHFFFAOYSA-N	C17H30N2O6S	390.182
Lincomycin-TP28	CCCC1CC(N(C1)C)C(=O)NC(C2C(C(C(C(O2)SC)O)=O)=O)C(C)O	InChI=1S/C18H30N2O6S/c1-5-6-10-7-11(20(3)8-10)17(25)19-12(9(2)21)16-14(23)13(22)15(24)18(26-16)27-4/h9-12,15-16,18,21,24H,5-8H2,1-4H3,(H,19,25)	BGWJUDNNOBXUQG-UHFFFAOYSA-N	C18H30N2O6S	402.182
Lincomycin-TP29	CCCC1CC(N(C1)C)C(=O)NC(C2C(C(C(C(O2)SC)=O)O)=O)C(C)O	InChI=1S/C18H30N2O6S/c1-5-6-10-7-11(20(3)8-10)17(25)19-12(9(2)21)16-14(23)13(22)15(24)18(26-16)27-4/h9-13,16,18,21-22H,5-8H2,1-4H3,(H,19,25)	HMKPXQMDAKECJQ-UHFFFAOYSA-N	C18H30N2O6S	402.182
Lincomycin-TP30	CCCC(CC(C(=O)NC(C1C(C(C(C(O1)SC)O)O)=O)C(C)O)=O)CNC	InChI=1S/C18H32N2O7S/c1-5-6-10(8-19-3)7-11(22)17(26)20-12(9(2)21)16-14(24)13(23)15(25)18(27-16)28-4/h9-10,12-13,15-16,18-19,21,23,25H,5-8H2,1-4H3,(H,20,26)	UZSXRWCEKPHBNW-UHFFFAOYSA-N	C18H32N2O7S	420.193
Lincomycin-TP31	CCCC(CC(NC)C(=O)NC(C1C(C(C(C(O1)SC)O)O)=O)C(C)O)C=O	InChI=1S/C18H32N2O7S/c1-5-6-10(8-21)7-11(19-3)17(26)20-12(9(2)22)16-14(24)13(23)15(25)18(27-16)28-4/h8-13,15-16,18-19,22-23,25H,5-7H2,1-4H3,(H,20,26)	UWXYUPQPCQZSFA-UHFFFAOYSA-N	C18H32N2O7S	420.193
Lincomycin-TP32	CCCC1CC(NC1)C(=O)NC(C2C(C(C(C(O2)SC)O)O)=O)C(C)O	InChI=1S/C17H30N2O6S/c1-4-5-9-6-10(18-7-9)16(24)19-11(8(2)20)15-13(22)12(21)14(23)17(25-15)26-3/h8-12,14-15,17-18,20-21,23H,4-7H2,1-3H3,(H,19,24)	CFOIHPGRTFNQRC-UHFFFAOYSA-N	C17H30N2O6S	390.182
Lincomycin-TP33	NC(C1C(C(C(C(O1)SC)O)O)=O)C(C)O	InChI=1S/C9H17NO5S/c1-3(11)4(10)8-6(13)5(12)7(14)9(15-8)16-2/h3-5,7-9,11-12,14H,10H2,1-2H3	PTPUDEVWKNQDOH-UHFFFAOYSA-N	C9H17NO5S	251.083
Lincomycin-TP34	CCCC1CC(N(C1)C)C(=O)NC(C2OC(C(C(C(=O)O2)O)O)SC)C(C)O	InChI=1S/C18H32N2O7S/c1-5-6-10-7-11(20(3)8-10)15(24)19-12(9(2)21)17-26-16(25)13(22)14(23)18(27-17)28-4/h9-14,17-18,21-23H,5-8H2,1-4H3,(H,19,24)	NJLXYWFHJRCRDR-UHFFFAOYSA-N	C18H32N2O7S	420.193
Lincomycin-TP35	CCCC1CC(N(C1)C)C(=O)NC(C2C(C(C(C(O2)S(C)=O)O)O)=O)C(C)O	InChI=1S/C18H32N2O7S/c1-5-6-10-7-11(20(3)8-10)17(25)19-12(9(2)21)16-14(23)13(22)15(24)18(27-16)28(4)26/h9-13,15-16,18,21-22,24H,5-8H2,1-4H3,(H,19,25)	ZSPYAXMWOJZVGE-UHFFFAOYSA-N	C18H32N2O7S	420.193
Lincomycin-TP36	CCCC1CC(N(C1)C)C(=O)NC(C2C(C(C(C(O2)SC)O)O)=O)(CC)O	InChI=1S/C18H32N2O6S/c1-5-7-10-8-11(20(3)9-10)16(24)19-18(25,6-2)15-13(22)12(21)14(23)17(26-15)27-4/h10-12,14-15,17,21,23,25H,5-9H2,1-4H3,(H,19,24)	PQFGNVXVSZEYKR-UHFFFAOYSA-N	C18H32N2O6S	404.198
Lincomycin-TP37	C(C1C(C(C(C(O1)SC)O)O)=O)(C(C)O)O	InChI=1S/C9H16O6S/c1-3(10)4(11)8-6(13)5(12)7(14)9(15-8)16-2/h3-5,7-12,14H,1-2H3	YZKSOCKCSMOPEE-UHFFFAOYSA-N	C9H16O6S	252.067
Lincomycin-TP38	CCCC1CC(N(C1)C)C(=O)NC(C2C(C(C(C(O2)=O)O)O)=O)C(C)O	InChI=1S/C17H28N2O7/c1-4-5-9-6-10(19(3)7-9)16(24)18-11(8(2)20)15-13(22)12(21)14(23)17(25)26-15/h8-12,14-15,20-21,23H,4-7H2,1-3H3,(H,18,24)	UQASCKNKFLLUEG-UHFFFAOYSA-N	C17H28N2O7	372.19
Lincomycin-TP39	CCCC1CC(N(C1)C)C(=O)NC(C2C(C(C(C(O2)S)O)O)=O)C(C)O	InChI=1S/C17H30N2O6S/c1-4-5-9-6-10(19(3)7-9)16(24)18-11(8(2)20)15-13(22)12(21)14(23)17(26)25-15/h8-12,14-15,17,20-21,23,26H,4-7H2,1-3H3,(H,18,24)	MHMDRBNCDLWHAN-UHFFFAOYSA-N	C17H30N2O6S	390.182
Lincomycin-TP40	CCCC1CC(N(C1)C)C(=O)NC(C2C(C(C(C(O2)SC)=O)=O)O)C(C)O	InChI=1S/C18H30N2O6S/c1-5-6-10-7-11(20(3)8-10)17(25)19-12(9(2)21)16-14(23)13(22)15(24)18(26-16)27-4/h9-12,14,16,18,21,23H,5-8H2,1-4H3,(H,19,25)	YRTXOSDRKQPNQU-UHFFFAOYSA-N	C18H30N2O6S	402.182
Lincomycin-TP41	CCCC(CC(C(=O)NC(C1C(C(C(C(O1)SC)O)=O)O)C(C)O)=O)CNC	InChI=1S/C18H32N2O7S/c1-5-6-10(8-19-3)7-11(22)17(26)20-12(9(2)21)16-14(24)13(23)15(25)18(27-16)28-4/h9-10,12,14-16,18-19,21,24-25H,5-8H2,1-4H3,(H,20,26)	AOJYTEXUJFWZCC-UHFFFAOYSA-N	C18H32N2O7S	420.193
Lincomycin-TP42	CCCC(CC(NC)C(=O)NC(C1C(C(C(C(O1)SC)O)=O)O)C(C)O)C=O	InChI=1S/C18H32N2O7S/c1-5-6-10(8-21)7-11(19-3)17(26)20-12(9(2)22)16-14(24)13(23)15(25)18(27-16)28-4/h8-12,14-16,18-19,22,24-25H,5-7H2,1-4H3,(H,20,26)	KCGFXBKFRIDUQN-UHFFFAOYSA-N	C18H32N2O7S	420.193
Lincomycin-TP43	CCCC1CC(NC1)C(=O)NC(C2C(C(C(C(O2)SC)O)=O)O)C(C)O	InChI=1S/C17H30N2O6S/c1-4-5-9-6-10(18-7-9)16(24)19-11(8(2)20)15-13(22)12(21)14(23)17(25-15)26-3/h8-11,13-15,17-18,20,22-23H,4-7H2,1-3H3,(H,19,24)	BSIPHQPKEMTKER-UHFFFAOYSA-N	C17H30N2O6S	390.182
Lincomycin-TP44	NC(C1C(C(C(C(O1)SC)O)=O)O)C(C)O	InChI=1S/C9H17NO5S/c1-3(11)4(10)8-6(13)5(12)7(14)9(15-8)16-2/h3-4,6-9,11,13-14H,10H2,1-2H3	WQTHZHFRUZDTLD-UHFFFAOYSA-N	C9H17NO5S	251.083
Lincomycin-TP45	CCCC1CC(N(C1)C)C(=O)NC(C2C(O)OC(C(C(O2)SC)O)=O)C(C)O	InChI=1S/C18H32N2O7S/c1-5-6-10-7-11(20(3)8-10)15(23)19-12(9(2)21)14-17(25)27-16(24)13(22)18(26-14)28-4/h9-14,17-18,21-22,25H,5-8H2,1-4H3,(H,19,23)	FLSWQXLBNLMSFW-UHFFFAOYSA-N	C18H32N2O7S	420.193
Lincomycin-TP46	CCCC1CC(N(C1)C)C(=O)NC(C2C(C(C(C(O2)S(C)=O)O)=O)O)C(C)O	InChI=1S/C18H32N2O7S/c1-5-6-10-7-11(20(3)8-10)17(25)19-12(9(2)21)16-14(23)13(22)15(24)18(27-16)28(4)26/h9-12,14-16,18,21,23-24H,5-8H2,1-4H3,(H,19,25)	KIKSQQHPJBOTJF-UHFFFAOYSA-N	C18H32N2O7S	420.193
Lincomycin-TP47	CCCC1CC(N(C1)C)C(=O)NC(C2C(C(C(C(O2)SC)O)=O)O)(CC)O	InChI=1S/C18H32N2O6S/c1-5-7-10-8-11(20(3)9-10)16(24)19-18(25,6-2)15-13(22)12(21)14(23)17(26-15)27-4/h10-11,13-15,17,22-23,25H,5-9H2,1-4H3,(H,19,24)	YKTCEXNZBMRVRR-UHFFFAOYSA-N	C18H32N2O6S	404.198
Lincomycin-TP48	C(C1C(C(C(C(O1)SC)O)=O)O)(C(C)O)O	InChI=1S/C9H16O6S/c1-3(10)4(11)8-6(13)5(12)7(14)9(15-8)16-2/h3-4,6-11,13-14H,1-2H3	UGKCGSALJPEJER-UHFFFAOYSA-N	C9H16O6S	252.067
Lincomycin-TP49	CCCC1CC(N(C1)C)C(=O)NC(C2C(C(C(C(O2)=O)O)=O)O)C(C)O	InChI=1S/C17H28N2O7/c1-4-5-9-6-10(19(3)7-9)16(24)18-11(8(2)20)15-13(22)12(21)14(23)17(25)26-15/h8-11,13-15,20,22-23H,4-7H2,1-3H3,(H,18,24)	SUIGDUMDSQCICA-UHFFFAOYSA-N	C17H28N2O7	372.19
Lincomycin-TP50	CCCC1CC(N(C1)C)C(=O)NC(C2C(C(C(C(O2)S)O)=O)O)C(C)O	InChI=1S/C17H30N2O6S/c1-4-5-9-6-10(19(3)7-9)16(24)18-11(8(2)20)15-13(22)12(21)14(23)17(26)25-15/h8-11,13-15,17,20,22-23,26H,4-7H2,1-3H3,(H,18,24)	IRUYZRBCRDGVRL-UHFFFAOYSA-N	C17H30N2O6S	390.182
Lincomycin-TP51	CCCC(CC(C(=O)NC(C1C(C(C(C(O1)SC)=O)O)O)C(C)O)=O)CNC	InChI=1S/C18H32N2O7S/c1-5-6-10(8-19-3)7-11(22)17(26)20-12(9(2)21)16-14(24)13(23)15(25)18(27-16)28-4/h9-10,12-14,16,18-19,21,23-24H,5-8H2,1-4H3,(H,20,26)	MOEZBZIVRCGEAF-UHFFFAOYSA-N	C18H32N2O7S	420.193
Lincomycin-TP52	CCCC(CC(NC)C(=O)NC(C1C(C(C(C(O1)SC)=O)O)O)C(C)O)C=O	InChI=1S/C18H32N2O7S/c1-5-6-10(8-21)7-11(19-3)17(26)20-12(9(2)22)16-14(24)13(23)15(25)18(27-16)28-4/h8-14,16,18-19,22-24H,5-7H2,1-4H3,(H,20,26)	SDDCUPRUBAAHIS-UHFFFAOYSA-N	C18H32N2O7S	420.193
Lincomycin-TP53	CCCC1CC(NC1)C(=O)NC(C2C(C(C(C(O2)SC)=O)O)O)C(C)O	InChI=1S/C17H30N2O6S/c1-4-5-9-6-10(18-7-9)16(24)19-11(8(2)20)15-13(22)12(21)14(23)17(25-15)26-3/h8-13,15,17-18,20-22H,4-7H2,1-3H3,(H,19,24)	YUBUSAWEGYZRIG-UHFFFAOYSA-N	C17H30N2O6S	390.182
Lincomycin-TP54	NC(C1C(C(C(C(O1)SC)=O)O)O)C(C)O	InChI=1S/C9H17NO5S/c1-3(11)4(10)8-6(13)5(12)7(14)9(15-8)16-2/h3-6,8-9,11-13H,10H2,1-2H3	FIVFRPUFOGAWTQ-UHFFFAOYSA-N	C9H17NO5S	251.083
Lincomycin-TP55	CCCC1CC(N(C1)C)C(=O)NC(C2C(C(O)OC(C(O2)SC)=O)O)C(C)O	InChI=1S/C18H32N2O7S/c1-5-6-10-7-11(20(3)8-10)15(23)19-12(9(2)21)14-13(22)16(24)27-17(25)18(26-14)28-4/h9-14,16,18,21-22,24H,5-8H2,1-4H3,(H,19,23)	JUEAHQLWKAIGHH-UHFFFAOYSA-N	C18H32N2O7S	420.193
Lincomycin-TP56	CCCC1CC(N(C1)C)C(=O)NC(C2C(C(C(C(O2)S(C)=O)=O)O)O)C(C)O	InChI=1S/C18H32N2O7S/c1-5-6-10-7-11(20(3)8-10)17(25)19-12(9(2)21)16-14(23)13(22)15(24)18(27-16)28(4)26/h9-14,16,18,21-23H,5-8H2,1-4H3,(H,19,25)	ITALTOVQIUBZND-UHFFFAOYSA-N	C18H32N2O7S	420.193
Lincomycin-TP57	CCCC1CC(N(C1)C)C(=O)NC(C2C(C(C(C(O2)SC)=O)O)O)(CC)O	InChI=1S/C18H32N2O6S/c1-5-7-10-8-11(20(3)9-10)16(24)19-18(25,6-2)15-13(22)12(21)14(23)17(26-15)27-4/h10-13,15,17,21-22,25H,5-9H2,1-4H3,(H,19,24)	UQBZPINVAHYVHH-UHFFFAOYSA-N	C18H32N2O6S	404.198
Lincomycin-TP58	C(C1C(C(C(C(O1)SC)=O)O)O)(C(C)O)O	InChI=1S/C9H16O6S/c1-3(10)4(11)8-6(13)5(12)7(14)9(15-8)16-2/h3-6,8-13H,1-2H3	YVRDSJJYQJVCKO-UHFFFAOYSA-N	C9H16O6S	252.067
Lincomycin-TP59	CCCC1CC(N(C1)C)C(=O)NC(C2C(C(C(C(O2)=O)=O)O)O)C(C)O	InChI=1S/C17H28N2O7/c1-4-5-9-6-10(19(3)7-9)16(24)18-11(8(2)20)15-13(22)12(21)14(23)17(25)26-15/h8-13,15,20-22H,4-7H2,1-3H3,(H,18,24)	LQILXFBPMUKPTD-UHFFFAOYSA-N	C17H28N2O7	372.19
Lincomycin-TP60	CCCC1CC(N(C1)C)C(=O)NC(C2C(C(C(C(O2)S)=O)O)O)C(C)O	InChI=1S/C17H30N2O6S/c1-4-5-9-6-10(19(3)7-9)16(24)18-11(8(2)20)15-13(22)12(21)14(23)17(26)25-15/h8-13,15,17,20-22,26H,4-7H2,1-3H3,(H,18,24)	RICTYKBLZRUXSP-UHFFFAOYSA-N	C17H30N2O6S	390.182
Lincomycin-TP61	CCCC(CC(C(=O)NC(C1C(C(C(C(O1)SC)O)O)O)C(C)O)=O)C=O	InChI=1S/C17H29NO8S/c1-4-5-9(7-19)6-10(21)16(25)18-11(8(2)20)15-13(23)12(22)14(24)17(26-15)27-3/h7-9,11-15,17,20,22-24H,4-6H2,1-3H3,(H,18,25)	VARNOYQINPSMKU-UHFFFAOYSA-N	C17H29NO8S	407.161
Lincomycin-TP63	CCCC(CC(C(=O)NC(C1C(C(C(C(O1)SC)O)O)O)C(C)O)=O)CN	InChI=1S/C17H32N2O7S/c1-4-5-9(7-18)6-10(21)16(25)19-11(8(2)20)15-13(23)12(22)14(24)17(26-15)27-3/h8-9,11-15,17,20,22-24H,4-7,18H2,1-3H3,(H,19,25)	FPZAZFLKNTYUOS-UHFFFAOYSA-N	C17H32N2O7S	408.193
Lincomycin-TP65	CCCC(CC(C(=O)NC(C1C(C(C(C(O1)S(C)=O)O)O)O)C(C)O)=O)CNC	InChI=1S/C18H34N2O8S/c1-5-6-10(8-19-3)7-11(22)17(26)20-12(9(2)21)16-14(24)13(23)15(25)18(28-16)29(4)27/h9-10,12-16,18-19,21,23-25H,5-8H2,1-4H3,(H,20,26)	LYVRGEREXABWPC-UHFFFAOYSA-N	C18H34N2O8S	438.204
Lincomycin-TP66	CCCC(CC(C(=O)NC(C1C(C(C(C(O1)SC)O)O)O)(CC)O)=O)CNC	InChI=1S/C18H34N2O7S/c1-5-7-10(9-19-3)8-11(21)16(25)20-18(26,6-2)15-13(23)12(22)14(24)17(27-15)28-4/h10,12-15,17,19,22-24,26H,5-9H2,1-4H3,(H,20,25)	BDJSZYFHMPJEIL-UHFFFAOYSA-N	C18H34N2O7S	422.209
Lincomycin-TP68	CCCC(CC(C(=O)NC(C1C(C(C(C(O1)=O)O)O)O)C(C)O)=O)CNC	InChI=1S/C17H30N2O8/c1-4-5-9(7-18-3)6-10(21)16(25)19-11(8(2)20)15-13(23)12(22)14(24)17(26)27-15/h8-9,11-15,18,20,22-24H,4-7H2,1-3H3,(H,19,25)	DVHIRJAOAWDTGS-UHFFFAOYSA-N	C17H30N2O8	390.2
Lincomycin-TP69	CCCC(CC(C(=O)NC(C1C(C(C(C(O1)S)O)O)O)C(C)O)=O)CNC	InChI=1S/C17H32N2O7S/c1-4-5-9(7-18-3)6-10(21)16(25)19-11(8(2)20)15-13(23)12(22)14(24)17(27)26-15/h8-9,11-15,17-18,20,22-24,27H,4-7H2,1-3H3,(H,19,25)	XRKHQGQDJVXGSJ-UHFFFAOYSA-N	C17H32N2O7S	408.193
Lincomycin-TP80	C(C1C(C(C(C(O1)SC)O)O)O)(C(C)O)=O	InChI=1S/C9H16O6S/c1-3(10)4(11)8-6(13)5(12)7(14)9(15-8)16-2/h3,5-10,12-14H,1-2H3	NJBKMCSEVUVAEU-UHFFFAOYSA-N	C9H16O6S	252.067
Lincomycin-TP81	NC(C1C(C(C(C(O1)S(C)=O)O)O)O)C(C)O	InChI=1S/C9H19NO6S/c1-3(11)4(10)8-6(13)5(12)7(14)9(16-8)17(2)15/h3-9,11-14H,10H2,1-2H3	QYLKEKZYTSJOFC-UHFFFAOYSA-N	C9H19NO6S	269.093
Lincomycin-TP82	NC(C1C(C(C(C(O1)SC)O)O)O)(CC)O	InChI=1S/C9H19NO5S/c1-3-9(10,14)7-5(12)4(11)6(13)8(15-7)16-2/h4-8,11-14H,3,10H2,1-2H3	YNKNOEHILZCUJB-UHFFFAOYSA-N	C9H19NO5S	253.098
Lincomycin-TP88	C(C1C(C(C(C(O1)S(C)=O)O)O)O)(C(C)O)O	InChI=1S/C9H18O7S/c1-3(10)4(11)8-6(13)5(12)7(14)9(16-8)17(2)15/h3-14H,1-2H3	RMEXUQVEZVOKIE-UHFFFAOYSA-N	C9H18O7S	270.077
Lincomycin-TP70	CCCC(CC(NC)C(=O)NC(C1C(C(C(C(O1)SC)O)O)O)C(C)O)C(=O)O	InChI=1S/C18H34N2O8S/c1-5-6-9(17(26)27)7-10(19-3)16(25)20-11(8(2)21)15-13(23)12(22)14(24)18(28-15)29-4/h8-15,18-19,21-24H,5-7H2,1-4H3,(H,20,25)(H,26,27)	CCEYUVFVSHJZKN-UHFFFAOYSA-N	C18H34N2O8S	438.204
Lincomycin-TP71	CCCC(CC(N)C(=O)NC(C1C(C(C(C(O1)SC)O)O)O)C(C)O)C=O	InChI=1S/C17H32N2O7S/c1-4-5-9(7-20)6-10(18)16(25)19-11(8(2)21)15-13(23)12(22)14(24)17(26-15)27-3/h7-15,17,21-24H,4-6,18H2,1-3H3,(H,19,25)	LYSWCTUEKBBCII-UHFFFAOYSA-N	C17H32N2O7S	408.193
Lincomycin-TP73	CCCC1CC(NC1)C(=O)NC(C2C(C(C(C(O2)S(C)=O)O)O)O)C(C)O	InChI=1S/C17H32N2O7S/c1-4-5-9-6-10(18-7-9)16(24)19-11(8(2)20)15-13(22)12(21)14(23)17(26-15)27(3)25/h8-15,17-18,20-23H,4-7H2,1-3H3,(H,19,24)	LBUGZQNYAIRXBS-UHFFFAOYSA-N	C17H32N2O7S	408.193
Lincomycin-TP74	CCCC1CC(NC1)C(=O)NC(C2C(C(C(C(O2)SC)O)O)O)(CC)O	InChI=1S/C17H32N2O6S/c1-4-6-9-7-10(18-8-9)15(23)19-17(24,5-2)14-12(21)11(20)13(22)16(25-14)26-3/h9-14,16,18,20-22,24H,4-8H2,1-3H3,(H,19,23)	HIPSUGHQRKZGLK-UHFFFAOYSA-N	C17H32N2O6S	392.198
Lincomycin-TP76	CCCC1CC(NC1)C(=O)NC(C2C(C(C(C(O2)=O)O)O)O)C(C)O	InChI=1S/C16H28N2O7/c1-3-4-8-5-9(17-6-8)15(23)18-10(7(2)19)14-12(21)11(20)13(22)16(24)25-14/h7-14,17,19-22H,3-6H2,1-2H3,(H,18,23)	JPDVLASWOXQEBO-UHFFFAOYSA-N	C16H28N2O7	360.19
Lincomycin-TP77	CCCC1CC(NC1)C(=O)NC(C2C(C(C(C(O2)S)O)O)O)C(C)O	InChI=1S/C16H30N2O6S/c1-3-4-8-5-9(17-6-8)15(23)18-10(7(2)19)14-12(21)11(20)13(22)16(25)24-14/h7-14,16-17,19-22,25H,3-6H2,1-2H3,(H,18,23)	YNUDNZMJLAXGAT-UHFFFAOYSA-N	C16H30N2O6S	378.182
Lincomycin-TP85	CCCC(CC(NC)C(=O)NC(C1C(C(C(C(O1)S(C)=O)O)O)O)C(C)O)C=O	InChI=1S/C18H34N2O8S/c1-5-6-10(8-21)7-11(19-3)17(26)20-12(9(2)22)16-14(24)13(23)15(25)18(28-16)29(4)27/h8-16,18-19,22-25H,5-7H2,1-4H3,(H,20,26)	MIRIVZYSBOXNMK-UHFFFAOYSA-N	C18H34N2O8S	438.204
Lincomycin-TP86	CCCC1CC(N(C1)C)C(=O)NC(C2C(C(C(C(O2)S(C)(=O)=O)O)O)O)C(C)O	InChI=1S/C18H34N2O8S/c1-5-6-10-7-11(20(3)8-10)17(25)19-12(9(2)21)16-14(23)13(22)15(24)18(28-16)29(4,26)27/h9-16,18,21-24H,5-8H2,1-4H3,(H,19,25)	ZPFDTLNOBUHOKG-UHFFFAOYSA-N	C18H34N2O8S	438.204
Lincomycin-TP87	CCCC1CC(N(C1)C)C(=O)NC(C2C(C(C(C(O2)S(C)=O)O)O)O)(CC)O	InChI=1S/C18H34N2O7S/c1-5-7-10-8-11(20(3)9-10)16(24)19-18(25,6-2)15-13(22)12(21)14(23)17(27-15)28(4)26/h10-15,17,21-23,25H,5-9H2,1-4H3,(H,19,24)	MNOLUIOBUTVDJG-UHFFFAOYSA-N	C18H34N2O7S	422.209
Lincomycin-TP89	CCCC(CC(NC)C(=O)NC(C1C(C(C(C(O1)SC)O)O)O)(CC)O)C=O	InChI=1S/C18H34N2O7S/c1-5-7-10(9-21)8-11(19-3)16(25)20-18(26,6-2)15-13(23)12(22)14(24)17(27-15)28-4/h9-15,17,19,22-24,26H,5-8H2,1-4H3,(H,20,25)	ATDLDGXXJNLQDY-UHFFFAOYSA-N	C18H34N2O7S	422.209
Lincomycin-TP90	CCCC1CC(N(C1)C)C(=O)NC(C2C(C(C(C(O2)=O)O)O)O)(CC)O	InChI=1S/C17H30N2O7/c1-4-6-9-7-10(19(3)8-9)15(23)18-17(25,5-2)14-12(21)11(20)13(22)16(24)26-14/h9-14,20-22,25H,4-8H2,1-3H3,(H,18,23)	VUGRDEWYBTURMK-UHFFFAOYSA-N	C17H30N2O7	374.205
Lincomycin-TP91	CCCC1CC(N(C1)C)C(=O)NC(C2C(C(C(C(O2)S)O)O)O)(CC)O	InChI=1S/C17H32N2O6S/c1-4-6-9-7-10(19(3)8-9)15(23)18-17(24,5-2)14-12(21)11(20)13(22)16(26)25-14/h9-14,16,20-22,24,26H,4-8H2,1-3H3,(H,18,23)	MZUAVDHGJORULU-UHFFFAOYSA-N	C17H32N2O6S	392.198
Lincomycin-TP97	CCCC1CC(N(C1)C)C(=O)NC(C(C(C(C(C(=O)O)O)O)O)O)C(C)O	InChI=1S/C17H32N2O8/c1-4-5-9-6-10(19(3)7-9)16(25)18-11(8(2)20)12(21)13(22)14(23)15(24)17(26)27/h8-15,20-24H,4-7H2,1-3H3,(H,18,25)(H,26,27)	PUMWEIODFRZPRP-UHFFFAOYSA-N	C17H32N2O8	392.216
Lincomycin-TP99	CCCC(CC(NC)C(=O)NC(C1C(C(C(C(O1)S)O)O)O)C(C)O)C=O	InChI=1S/C17H32N2O7S/c1-4-5-9(7-20)6-10(18-3)16(25)19-11(8(2)21)15-13(23)12(22)14(24)17(27)26-15/h7-15,17-18,21-24,27H,4-6H2,1-3H3,(H,19,25)	CDIWVHVRSPFOGE-UHFFFAOYSA-N	C17H32N2O7S	408.193
Linuron-TP1	CN(C(=O)NC1=CC(=CC=C1)Cl)OC	InChI=1S/C9H11ClN2O2/c1-12(14-2)9(13)11-8-5-3-4-7(10)6-8/h3-6H,1-2H3,(H,11,13)	PIGINCCGZHXGRB-UHFFFAOYSA-N	C9H11ClN2O2	214.051
Linuron-TP2	CN(C(=O)NC1=CC=C(C=C1)Cl)OC	InChI=1S/C9H11ClN2O2/c1-12(14-2)9(13)11-8-5-3-7(10)4-6-8/h3-6H,1-2H3,(H,11,13)	LKJPSUCKSLORMF-UHFFFAOYSA-N	C9H11ClN2O2	214.051
Linuron-TP3	CNOC	InChI=1S/C2H7NO/c1-3-4-2/h3H,1-2H3	KRKPYFLIYNGWTE-UHFFFAOYSA-N	C2H7NO	61.0528
Linuron-TP4	C(=O)(Nc1cc(c(cc1)Cl)Cl)O	InChI=1S/C7H5Cl2NO2/c8-5-2-1-4(3-6(5)9)10-7(11)12/h1-3,10H,(H,11,12)	VTAQLGRULYHNQX-UHFFFAOYSA-N	C7H5Cl2NO2	204.97
Linuron-TP5	CO	InChI=1S/CH4O/c1-2/h2H,1H3	OKKJLVBELUTLKV-UHFFFAOYSA-N	CH4O	32.0262
Linuron-TP6	N(C(=O)NC1=CC(=C(C=C1)Cl)Cl)OC	InChI=1S/C8H8Cl2N2O2/c1-14-12-8(13)11-5-2-3-6(9)7(10)4-5/h2-4H,1H3,(H2,11,12,13)	QDSJDNUSIBDVMS-UHFFFAOYSA-N	C8H8Cl2N2O2	233.996
Linuron-TP7	CN(C(=O)NC1=CC=CC=C1)OC	InChI=1S/C9H12N2O2/c1-11(13-2)9(12)10-8-6-4-3-5-7-8/h3-7H,1-2H3,(H,10,12)	NNEWRFHYQPTQKR-UHFFFAOYSA-N	C9H12N2O2	180.09
Linuron-TP8	C(=O)(Nc1cc(ccc1)Cl)O	InChI=1S/C7H6ClNO2/c8-5-2-1-3-6(4-5)9-7(10)11/h1-4,9H,(H,10,11)	UVMTZTPUIFOAGM-UHFFFAOYSA-N	C7H6ClNO2	171.009
Linuron-TP9	N(C(=O)NC1=CC(=CC=C1)Cl)OC	InChI=1S/C8H9ClN2O2/c1-13-11-8(12)10-7-4-2-3-6(9)5-7/h2-5H,1H3,(H2,10,11,12)	FCEUHSVWYAXCAV-UHFFFAOYSA-N	C8H9ClN2O2	200.035
Linuron-TP10	C(=O)(Nc1ccc(cc1)Cl)O	InChI=1S/C7H6ClNO2/c8-5-1-3-6(4-2-5)9-7(10)11/h1-4,9H,(H,10,11)	GAWCRULEMQFHTI-UHFFFAOYSA-N	C7H6ClNO2	171.009
Linuron-TP11	N(C(=O)NC1=CC=C(C=C1)Cl)OC	InChI=1S/C8H9ClN2O2/c1-13-11-8(12)10-7-4-2-6(9)3-5-7/h2-5H,1H3,(H2,10,11,12)	KKFFZZYRIFWCNG-UHFFFAOYSA-N	C8H9ClN2O2	200.035
Linuron-TP12	NC1=CC(=C(C=C1)Cl)Cl	InChI=1S/C6H5Cl2N/c7-5-2-1-4(9)3-6(5)8/h1-3H,9H2	SDYWXFYBZPNOFX-UHFFFAOYSA-N	C6H5Cl2N	160.98
MCPA-TP1	CC1=C(C=CC(=C1)Cl)O	InChI=1S/C7H7ClO/c1-5-4-6(8)2-3-7(5)9/h2-4,9H,1H3	RHPUJHQBPORFGV-UHFFFAOYSA-N	C7H7ClO	142.019
MCPA-TP2	O=CC(=O)O	InChI=1S/C2H2O3/c3-1-2(4)5/h1H,(H,4,5)	HHLFWLYXYJOTON-UHFFFAOYSA-N	C2H2O3	74.0004
MCPA-TP3	CC1=C(C=CC=C1)OCC(=O)O	InChI=1S/C9H10O3/c1-7-4-2-3-5-8(7)12-6-9(10)11/h2-5H,6H2,1H3,(H,10,11)	QJVXBRUGKLCUMY-UHFFFAOYSA-N	C9H10O3	166.063
MCPA-TP4	[CH3](C1=C(C=CC(=C1)Cl)OCC(=O)O)O	InChI=1S/C9H10ClO4/c10-7-1-2-8(6(3-7)4-11)14-5-9(12)13/h1-3,11H,5H2,4H3,(H,12,13)	HOBVFBXCUSOSBJ-UHFFFAOYSA-N	C9H10ClO4	217.027
MCPA-TP5	CC1=C(C(=CC(=C1)Cl)O)O	InChI=1S/C7H7ClO2/c1-4-2-5(8)3-6(9)7(4)10/h2-3,9-10H,1H3	DEMKYMVOIBWYAM-UHFFFAOYSA-N	C7H7ClO2	158.013
MCPA-TP7	[CH3](C1=C(C=CC(=C1)Cl)O)O	InChI=1S/C7H8ClO2/c8-6-1-2-7(10)5(3-6)4-9/h1-3,9-10H,4H3	PLVQDHYHPXYJHJ-UHFFFAOYSA-N	C7H8ClO2	159.021
MCPA-TP9	[CH3](C1=C(C=CC=C1)OCC(=O)O)O	InChI=1S/C9H11O4/c10-5-7-3-1-2-4-8(7)13-6-9(11)12/h1-4,10H,6H2,5H3,(H,11,12)	RRENBPCHVUVRFO-UHFFFAOYSA-N	C9H11O4	183.066
MCPB-TP1	CC1=C(C=CC(=C1)Cl)O	InChI=1S/C7H7ClO/c1-5-4-6(8)2-3-7(5)9/h2-4,9H,1H3	RHPUJHQBPORFGV-UHFFFAOYSA-N	C7H7ClO	142.019
MCPB-TP2	O=CCCC(=O)O	InChI=1S/C4H6O3/c5-3-1-2-4(6)7/h3H,1-2H2,(H,6,7)	UIUJIQZEACWQSV-UHFFFAOYSA-N	C4H6O3	102.032
MCPB-TP3	CC1=C(C=CC=C1)OCCCC(=O)O	InChI=1S/C11H14O3/c1-9-5-2-3-6-10(9)14-8-4-7-11(12)13/h2-3,5-6H,4,7-8H2,1H3,(H,12,13)	VIRHHSGEXXURMD-UHFFFAOYSA-N	C11H14O3	194.094
MCPB-TP4	[CH3](C1=C(C=CC(=C1)Cl)OCCCC(=O)O)O	InChI=1S/C11H14ClO4/c12-9-3-4-10(8(6-9)7-13)16-5-1-2-11(14)15/h3-4,6,13H,1-2,5H2,7H3,(H,14,15)	XACROCOWQFFGHQ-UHFFFAOYSA-N	C11H14ClO4	245.058
MCPB-TP5	CC1=C(C=CC(=C1)Cl)OCC(O)=O	InChI=1S/C9H9ClO3/c1-6-4-7(10)2-3-8(6)13-5-9(11)12/h2-4H,5H2,1H3,(H,11,12)	WHKUVVPPKQRRBV-UHFFFAOYSA-N	C9H9ClO3	200.024
MCPB-TP6	CC(=O)O	InChI=1S/C2H4O2/c1-2(3)4/h1H3,(H,3,4)	QTBSBXVTEAMEQO-UHFFFAOYSA-N	C2H4O2	60.0211
MCPB-TP7	CC1=C(C(=CC(=C1)Cl)O)O	InChI=1S/C7H7ClO2/c1-4-2-5(8)3-6(9)7(4)10/h2-3,9-10H,1H3	DEMKYMVOIBWYAM-UHFFFAOYSA-N	C7H7ClO2	158.013
MCPB-TP9	[CH3](C1=C(C=CC(=C1)Cl)O)O	InChI=1S/C7H8ClO2/c8-6-1-2-7(10)5(3-6)4-9/h1-3,9-10H,4H3	PLVQDHYHPXYJHJ-UHFFFAOYSA-N	C7H8ClO2	159.021
MCPB-TP11	[CH3](C1=C(C=CC=C1)OCCCC(=O)O)O	InChI=1S/C11H15O4/c12-8-9-4-1-2-5-10(9)15-7-3-6-11(13)14/h1-2,4-5,12H,3,6-7H2,8H3,(H,13,14)	WYEVXYMZYKJPJZ-UHFFFAOYSA-N	C11H15O4	211.097
MCPB-TP12	CC1=C(C=CC=C1)OCC(O)=O	InChI=1S/C9H10O3/c1-7-4-2-3-5-8(7)12-6-9(10)11/h2-5H,6H2,1H3,(H,10,11)	QJVXBRUGKLCUMY-UHFFFAOYSA-N	C9H10O3	166.063
MCPB-TP13	[CH3](C1=C(C=CC(=C1)Cl)OCC(O)=O)O	InChI=1S/C9H10ClO4/c10-7-1-2-8(6(3-7)4-11)14-5-9(12)13/h1-3,11H,5H2,4H3,(H,12,13)	HOBVFBXCUSOSBJ-UHFFFAOYSA-N	C9H10ClO4	217.027
MCPP-TP1	CC1=C(C=CC(=C1)Cl)O	InChI=1S/C7H7ClO/c1-5-4-6(8)2-3-7(5)9/h2-4,9H,1H3	RHPUJHQBPORFGV-UHFFFAOYSA-N	C7H7ClO	142.019
MCPP-TP2	O=C(C)C(=O)OCC1=C(C(=C(C(=C1F)F)F)F)F	InChI=1S/C10H5F5O3/c1-3(16)10(17)18-2-4-5(11)7(13)9(15)8(14)6(4)12/h2H2,1H3	GYWDFLWECMUXOW-UHFFFAOYSA-N	C10H5F5O3	268.016
MCPP-TP3	CC1=C(C=CC(=C1)Cl)OC(C)C(=O)O	InChI=1S/C10H11ClO3/c1-6-5-8(11)3-4-9(6)14-7(2)10(12)13/h3-5,7H,1-2H3,(H,12,13)	WNTGYJSOUMFZEP-UHFFFAOYSA-N	C10H11ClO3	214.04
MCPP-TP4	O=CC1=C(C(=C(C(=C1F)F)F)F)F	InChI=1S/C7HF5O/c8-3-2(1-13)4(9)6(11)7(12)5(3)10/h1H	QJXCFMJTJYCLFG-UHFFFAOYSA-N	C7HF5O	195.995
MCPP-TP6	C(C1=C(C(=C(C(=C1F)F)F)F)F)O	InChI=1S/C7H3F5O/c8-3-2(1-13)4(9)6(11)7(12)5(3)10/h13H,1H2	PGJYYCIOYBZTPU-UHFFFAOYSA-N	C7H3F5O	198.01
MCPP-TP7	CC1=C(C=CC=C1)OC(C)C(=O)OCC2=C(C(=C(C(=C2F)F)F)F)F	InChI=1S/C17H13F5O3/c1-8-5-3-4-6-11(8)25-9(2)17(23)24-7-10-12(18)14(20)16(22)15(21)13(10)19/h3-6,9H,7H2,1-2H3	OLMSKWOSPDUVIT-UHFFFAOYSA-N	C17H13F5O3	360.078
MCPP-TP8	[CH3](C1=C(C=CC(=C1)Cl)OC(C)C(=O)OCC2=C(C(=C(C(=C2F)F)F)F)F)O	InChI=1S/C17H13ClF5O4/c1-7(27-11-3-2-9(18)4-8(11)5-24)17(25)26-6-10-12(19)14(21)16(23)15(22)13(10)20/h2-4,7,24H,6H2,1,5H3	PWAXRIUAPLIGAX-UHFFFAOYSA-N	C17H13ClF5O4	411.042
MCPP-TP19	[CH3](C1=C(C=CC=C1)OC(C)C(=O)OCC2=C(C(=C(C(=C2F)F)F)F)F)O	InChI=1S/C17H14F5O4/c1-8(26-11-5-3-2-4-9(11)6-23)17(24)25-7-10-12(18)14(20)16(22)15(21)13(10)19/h2-5,8,23H,7H2,1,6H3	FDZZTMILCKPPOQ-UHFFFAOYSA-N	C17H14F5O4	377.081
Mesotrione-TP1	CS(=O)(=O)C1=C(C(=C(C=C1)C(=O)C2C(=O)CCCC2=O)O)O	InChI=1S/C14H14O7S/c1-22(20,21)10-6-5-7(13(18)14(10)19)12(17)11-8(15)3-2-4-9(11)16/h5-6,11,18-19H,2-4H2,1H3	OFGHFOSFNMUGQJ-UHFFFAOYSA-N	C14H14O7S	326.046
Mesotrione-TP2	CS(=O)(=O)C1=CC(=C(C=C1)C(=O)C2C(=O)CCCC(=O)O2)[N+](=O)[O-]	InChI=1S/C14H13NO8S/c1-24(21,22)8-5-6-9(10(7-8)15(19)20)13(18)14-11(16)3-2-4-12(17)23-14/h5-7,14H,2-4H2,1H3	YPQZWMDQOWPIEV-UHFFFAOYSA-N	C14H13NO8S	355.036
Mesotrione-TP3	CS(=O)(=O)C1=CC(=C(C=C1)C(=O)C2C(=O)CCCC2=O)N	InChI=1S/C14H15NO5S/c1-21(19,20)8-5-6-9(10(15)7-8)14(18)13-11(16)3-2-4-12(13)17/h5-7,13H,2-4,15H2,1H3	QSPDJFHVMZISBC-UHFFFAOYSA-N	C14H15NO5S	309.067
Mesotrione-TP4	CS(=O)(=O)C(=O)C=CC(=C(C(=O)O)O)C(=O)C1C(=O)CCCC1=O	InChI=1S/C14H14O9S/c1-24(22,23)10(17)6-5-7(13(19)14(20)21)12(18)11-8(15)3-2-4-9(11)16/h5-6,11,19H,2-4H2,1H3,(H,20,21)/b6-5+,13-7?	PMYZMKXGUKDRHO-HNIQKQMJSA-N	C14H14O9S	358.036
Mesotrione-TP5	CS(=O)(=O)C1=C(C(=C(C=C1)C(=O)C2C(=O)CCCC(=O)O2)O)O	InChI=1S/C14H14O8S/c1-23(20,21)9-6-5-7(11(17)13(9)19)12(18)14-8(15)3-2-4-10(16)22-14/h5-6,14,17,19H,2-4H2,1H3	NYEYAWMABMLAQX-UHFFFAOYSA-N	C14H14O8S	342.041
Mesotrione-TP6	CS(=O)(=O)C(C(O)=O)=CC=C(C(O)=O)C(=O)C1C(=O)CCCC1=O	InChI=1S/C14H14O9S/c1-24(22,23)10(14(20)21)6-5-7(13(18)19)12(17)11-8(15)3-2-4-9(11)16/h5-6,11H,2-4H2,1H3,(H,18,19)(H,20,21)/b7-5?,10-6+	DGCWLOHVFWBUKY-DZZONASISA-N	C14H14O9S	358.036
Mesotrione-TP7	CS(=O)(=O)c1c(c(c(cc1)C(=O)CC(=O)CCCC(=O)O)O)O	InChI=1S/C14H16O8S/c1-23(21,22)11-6-5-9(13(19)14(11)20)10(16)7-8(15)3-2-4-12(17)18/h5-6,19-20H,2-4,7H2,1H3,(H,17,18)	RFOIBDORVWEGAG-UHFFFAOYSA-N	C14H16O8S	344.057
Mesotrione-TP8	CS(=O)(=O)c1c(c(c(cc1)C(=O)O)O)O	InChI=1S/C8H8O6S/c1-15(13,14)5-3-2-4(8(11)12)6(9)7(5)10/h2-3,9-10H,1H3,(H,11,12)	FEZDHEFUEJIHJC-UHFFFAOYSA-N	C8H8O6S	232.004
Mesotrione-TP10	CS(=O)(=O)c1cc(c(cc1)C(=O)C(C(=O)CCCC(=O)O)O)[N+](=O)[O-]	InChI=1S/C14H15NO9S/c1-25(23,24)8-5-6-9(10(7-8)15(21)22)13(19)14(20)11(16)3-2-4-12(17)18/h5-7,14,20H,2-4H2,1H3,(H,17,18)	ILKMEVDNDKCHQP-UHFFFAOYSA-N	C14H15NO9S	373.047
Mesotrione-TP11	CS(=O)(=O)C1=CC(=C(C=C1)C(=O)C2OC(CCCC(=O)O2)=O)[N+](=O)[O-]	InChI=1S/C14H13NO9S/c1-25(21,22)8-5-6-9(10(7-8)15(19)20)13(18)14-23-11(16)3-2-4-12(17)24-14/h5-7,14H,2-4H2,1H3	GAMXBQBSDIJIQA-UHFFFAOYSA-N	C14H13NO9S	371.031
Mesotrione-TP12	CS(=O)(=O)C1=CC(=C(C=C1)C(=O)C2C(=O)CCCC(=O)O2)N	InChI=1S/C14H15NO6S/c1-22(19,20)8-5-6-9(10(15)7-8)13(18)14-11(16)3-2-4-12(17)21-14/h5-7,14H,2-4,15H2,1H3	AVOVDXOLNYOXPV-UHFFFAOYSA-N	C14H15NO6S	325.062
Mesotrione-TP13	CS(=O)(=O)c1cc(c(cc1)C(=O)CC(=O)CCCC(=O)O)N	InChI=1S/C14H17NO6S/c1-22(20,21)10-5-6-11(12(15)8-10)13(17)7-9(16)3-2-4-14(18)19/h5-6,8H,2-4,7,15H2,1H3,(H,18,19)	DBBUSEFBHHRLAU-UHFFFAOYSA-N	C14H17NO6S	327.078
Mesotrione-TP14	CS(=O)(=O)c1cc(c(cc1)C(=O)O)N	InChI=1S/C8H9NO4S/c1-14(12,13)5-2-3-6(8(10)11)7(9)4-5/h2-4H,9H2,1H3,(H,10,11)	KFOGGDGNOLZBNY-UHFFFAOYSA-N	C8H9NO4S	215.025
Methabenzthiazuron-TP1	CN	InChI=1S/CH5N/c1-2/h2H2,1H3	BAVYZALUXZFZLV-UHFFFAOYSA-N	CH5N	31.0422
Methabenzthiazuron-TP2	C(=O)(N(C)c1nc2ccccc2s1)O	InChI=1S/C9H8N2O2S/c1-11(9(12)13)8-10-6-4-2-3-5-7(6)14-8/h2-5H,1H3,(H,12,13)	OAGNADOLGYYKQU-UHFFFAOYSA-N	C9H8N2O2S	208.031
Methabenzthiazuron-TP3	CNC(=O)N(C)C1=NC2=CC=CC=C2S1=O	InChI=1S/C10H11N3O2S/c1-11-9(14)13(2)10-12-7-5-3-4-6-8(7)16(10)15/h3-6H,1-2H3,(H,11,14)	JSYHSVSNCRMYEB-UHFFFAOYSA-N	C10H11N3O2S	237.057
Methabenzthiazuron-TP4	CO	InChI=1S/CH4O/c1-2/h2H,1H3	OKKJLVBELUTLKV-UHFFFAOYSA-N	CH4O	32.0262
Methabenzthiazuron-TP5	NC(=O)N(C)C1=NC2=CC=CC=C2S1	InChI=1S/C9H9N3OS/c1-12(8(10)13)9-11-6-4-2-3-5-7(6)14-9/h2-5H,1H3,(H2,10,13)	QYNVUZJVIOGLCJ-UHFFFAOYSA-N	C9H9N3OS	207.047
Methabenzthiazuron-TP6	CNC(=O)NC1=NC2=CC=CC=C2S1	InChI=1S/C9H9N3OS/c1-10-8(13)12-9-11-6-4-2-3-5-7(6)14-9/h2-5H,1H3,(H2,10,11,12,13)	DTCJYIIKPVRVDD-UHFFFAOYSA-N	C9H9N3OS	207.047
Methabenzthiazuron-TP7	C(=O)(N(C)c1nc2c(c(ccc2s1)O)O)O	InChI=1S/C9H8N2O4S/c1-11(9(14)15)8-10-6-5(16-8)3-2-4(12)7(6)13/h2-3,12-13H,1H3,(H,14,15)	DAOGMTBYPBQRAC-UHFFFAOYSA-N	C9H8N2O4S	240.02
Methabenzthiazuron-TP8	C(=O)(N(C)c1nc2cc(c(cc2s1)O)O)O	InChI=1S/C9H8N2O4S/c1-11(9(14)15)8-10-4-2-5(12)6(13)3-7(4)16-8/h2-3,12-13H,1H3,(H,14,15)	IDOWYJOEKYTVEZ-UHFFFAOYSA-N	C9H8N2O4S	240.02
Methabenzthiazuron-TP9	C(=O)(N(C)c1nc2ccc(c(c2s1)O)O)O	InChI=1S/C9H8N2O4S/c1-11(9(14)15)8-10-4-2-3-5(12)6(13)7(4)16-8/h2-3,12-13H,1H3,(H,14,15)	NVQSIZCXVLJIMZ-UHFFFAOYSA-N	C9H8N2O4S	240.02
Methabenzthiazuron-TP10	C(=O)(N(C)c1nc2ccccc2s1=O)O	InChI=1S/C9H8N2O3S/c1-11(9(12)13)8-10-6-4-2-3-5-7(6)15(8)14/h2-5H,1H3,(H,12,13)	NKFQQZPCFYPLOG-UHFFFAOYSA-N	C9H8N2O3S	224.026
Methabenzthiazuron-TP11	NC(=O)N(C)C1=NC2=CC=CC=C2S1=O	InChI=1S/C9H9N3O2S/c1-12(8(10)13)9-11-6-4-2-3-5-7(6)15(9)14/h2-5H,1H3,(H2,10,13)	KPQKTCRBKFCHFO-UHFFFAOYSA-N	C9H9N3O2S	223.042
Methabenzthiazuron-TP12	CNC(=O)NC1=NC2=CC=CC=C2S1=O	InChI=1S/C9H9N3O2S/c1-10-8(13)12-9-11-6-4-2-3-5-7(6)15(9)14/h2-5H,1H3,(H2,10,11,12,13)	OIMQEUCWPDYQSG-UHFFFAOYSA-N	C9H9N3O2S	223.042
Methabenzthiazuron-TP13	NC(=O)NC1=NC2=CC=CC=C2S1	InChI=1S/C8H7N3OS/c9-7(12)11-8-10-5-3-1-2-4-6(5)13-8/h1-4H,(H3,9,10,11,12)	AYQVYEBEWIDXRO-UHFFFAOYSA-N	C8H7N3OS	193.031
Methabenzthiazuron-TP14	C(=O)(Nc1nc2ccccc2s1)O	InChI=1S/C8H6N2O2S/c11-8(12)10-7-9-5-3-1-2-4-6(5)13-7/h1-4H,(H,9,10)(H,11,12)	MYNKPRUQPQVVFZ-UHFFFAOYSA-N	C8H6N2O2S	194.015
Methoxyfenozide-TP1	CC1=CC(=CC(=C1)C(=O)N(C(C)(C)C)NC(=O)C2=C(C(=CC=C2)O)C)C	InChI=1S/C21H26N2O3/c1-13-10-14(2)12-16(11-13)20(26)23(21(4,5)6)22-19(25)17-8-7-9-18(24)15(17)3/h7-12,24H,1-6H3,(H,22,25)	BFKZZXWIAWMKQB-UHFFFAOYSA-N	C21H26N2O3	354.194
Methoxyfenozide-TP2	CC1=CC(=CC(=C1)C(=O)N(C(C)(C)C)N)C	InChI=1S/C13H20N2O/c1-9-6-10(2)8-11(7-9)12(16)15(14)13(3,4)5/h6-8H,14H2,1-5H3	ZLHGTUBOTOKPQP-UHFFFAOYSA-N	C13H20N2O	220.158
Methoxyfenozide-TP3	C(=O)(C1=C(C(=CC=C1)OC)C)O	InChI=1S/C9H10O3/c1-6-7(9(10)11)4-3-5-8(6)12-2/h3-5H,1-2H3,(H,10,11)	JPCISVSOTKMFPG-UHFFFAOYSA-N	C9H10O3	166.063
Methoxyfenozide-TP4	CC1=CC(=CC(=C1)C(=O)N(C(C)(C)C)NC(=O)C2=C(C(=CC=C2O)O)C)C	InChI=1S/C21H26N2O4/c1-12-9-13(2)11-15(10-12)20(27)23(21(4,5)6)22-19(26)18-14(3)16(24)7-8-17(18)25/h7-11,24-25H,1-6H3,(H,22,26)	FJZQOVINQSSNTD-UHFFFAOYSA-N	C21H26N2O4	370.189
Methoxyfenozide-TP6	CC1=C(C(=CC(=C1)C(=O)N(C(C)(C)C)N)C)O	InChI=1S/C13H20N2O2/c1-8-6-10(7-9(2)11(8)16)12(17)15(14)13(3,4)5/h6-7,16H,14H2,1-5H3	HCASWYULZJOPRQ-UHFFFAOYSA-N	C13H20N2O2	236.152
Methoxyfenozide-TP7	CC1=CC(=C(C(=C1)C(=O)N(C(C)(C)C)N)O)C	InChI=1S/C13H20N2O2/c1-8-6-9(2)11(16)10(7-8)12(17)15(14)13(3,4)5/h6-7,16H,14H2,1-5H3	LGHXCPIXVGBVLT-UHFFFAOYSA-N	C13H20N2O2	236.152
Methoxyfenozide-TP8	CC1=CC(=CC(=C1)C(=O)N(C(C)(C)C)N)[CH3]O	InChI=1S/C13H21N2O2/c1-9-5-10(8-16)7-11(6-9)12(17)15(14)13(2,3)4/h5-7,16H,14H2,1-4,8H3	PWOBLLCUPSICHN-UHFFFAOYSA-N	C13H21N2O2	237.16
Metolachlor-s-TP1	CCC1=CC=CC(=C1N(C(C)COC)C(=O)CO)C	InChI=1S/C15H23NO3/c1-5-13-8-6-7-11(2)15(13)16(14(18)9-17)12(3)10-19-4/h6-8,12,17H,5,9-10H2,1-4H3	YRHZCHBPHOEWCA-UHFFFAOYSA-N	C15H23NO3	265.168
Metolachlor-s-TP2	CCC1=CC=CC(=C1N(C(C)C=O)C(=O)CCl)C	InChI=1S/C14H18ClNO2/c1-4-12-7-5-6-10(2)14(12)16(11(3)9-17)13(18)8-15/h5-7,9,11H,4,8H2,1-3H3	GHHYITCOBSSFOD-UHFFFAOYSA-N	C14H18ClNO2	267.103
Metolachlor-s-TP3	CO	InChI=1S/CH4O/c1-2/h2H,1H3	OKKJLVBELUTLKV-UHFFFAOYSA-N	CH4O	32.0262
Metolachlor-s-TP4	CCC1=CC=CC(=C1N(C(C)CO)C(=O)CCl)C	InChI=1S/C14H20ClNO2/c1-4-12-7-5-6-10(2)14(12)16(11(3)9-17)13(18)8-15/h5-7,11,17H,4,8-9H2,1-3H3	RNRZTRIOAPZEME-UHFFFAOYSA-N	C14H20ClNO2	269.118
Metolachlor-s-TP5	CCC1=CC=CC(=C1N(C(C)COC)C(=O)C)C	InChI=1S/C15H23NO2/c1-6-14-9-7-8-11(2)15(14)16(13(4)17)12(3)10-18-5/h7-9,12H,6,10H2,1-5H3	AQQKRTUHCOLVTD-UHFFFAOYSA-N	C15H23NO2	249.173
Metolachlor-s-TP6	CCC1=CC=CC(=C1N(C(C)COC)C(=O)CCl)[CH3]O	InChI=1S/C15H23ClNO3/c1-4-12-6-5-7-13(9-18)15(12)17(14(19)8-16)11(2)10-20-3/h5-7,11,18H,4,8,10H2,1-3,9H3	WMEYYRXKXJTLEI-UHFFFAOYSA-N	C15H23ClNO3	300.137
Metolachlor-s-TP7	CC(C1=CC=CC(=C1N(C(C)COC)C(=O)CCl)C)O	InChI=1S/C15H22ClNO3/c1-10-6-5-7-13(12(3)18)15(10)17(14(19)8-16)11(2)9-20-4/h5-7,11-12,18H,8-9H2,1-4H3	RHQOAOWAVCKBEK-UHFFFAOYSA-N	C15H22ClNO3	299.129
Metolachlor-s-TP8	CCC1=CC=CC(=C1NC(=O)CCl)C	InChI=1S/C11H14ClNO/c1-3-9-6-4-5-8(2)11(9)13-10(14)7-12/h4-6H,3,7H2,1-2H3,(H,13,14)	SMINYPCTNJDYGK-UHFFFAOYSA-N	C11H14ClNO	211.076
Metolachlor-s-TP9	C(C)(COC)O	InChI=1S/C4H10O2/c1-4(5)3-6-2/h4-5H,3H2,1-2H3	ARXJGSRGQADJSQ-UHFFFAOYSA-N	C4H10O2	90.0681
Metolachlor-s-TP10	CCC1=CC=CC(=C1NC(C)COC)C	InChI=1S/C13H21NO/c1-5-12-8-6-7-10(2)13(12)14-11(3)9-15-4/h6-8,11,14H,5,9H2,1-4H3	YXWIRQHVEQIJOV-UHFFFAOYSA-N	C13H21NO	207.162
Metolachlor-s-TP12	CCC1=CC=CC(=C1N(C(C)COC)C(=O)C=O)C	InChI=1S/C15H21NO3/c1-5-13-8-6-7-11(2)15(13)16(14(18)9-17)12(3)10-19-4/h6-9,12H,5,10H2,1-4H3	YAGCQEYTEJUOAE-UHFFFAOYSA-N	C15H21NO3	263.152
Metolachlor-s-TP13	CCC1=CC=CC(=C1N(C(C)COC)C(=O)CO)[CH3]O	InChI=1S/C15H24NO4/c1-4-12-6-5-7-13(8-17)15(12)16(14(19)9-18)11(2)10-20-3/h5-7,11,17-18H,4,9-10H2,1-3,8H3	ORVZBJIBLMBRGT-UHFFFAOYSA-N	C15H24NO4	282.171
Metolachlor-s-TP14	CCC1=CC=CC(=C1NC(=O)CO)C	InChI=1S/C11H15NO2/c1-3-9-6-4-5-8(2)11(9)12-10(14)7-13/h4-6,13H,3,7H2,1-2H3,(H,12,14)	MXMPHDJVYOMMTN-UHFFFAOYSA-N	C11H15NO2	193.11
Metolachlor-s-TP42	CCC1=CC=CC(=C1NC(C)C=O)C	InChI=1S/C12H17NO/c1-4-11-7-5-6-9(2)12(11)13-10(3)8-14/h5-8,10,13H,4H2,1-3H3	JZGSLTWUHTZSAZ-UHFFFAOYSA-N	C12H17NO	191.131
Metolachlor-s-TP22	CCC1=CC=CC(=C1NC(C)CO)C	InChI=1S/C12H19NO/c1-4-11-7-5-6-9(2)12(11)13-10(3)8-14/h5-7,10,13-14H,4,8H2,1-3H3	ALFXNLHLMQREPR-UHFFFAOYSA-N	C12H19NO	193.147
Metolachlor-s-TP16	CCc1cccc(c1N(C(C)C(=O)O)C(=O)CCl)C	InChI=1S/C14H18ClNO3/c1-4-11-7-5-6-9(2)13(11)16(12(17)8-15)10(3)14(18)19/h5-7,10H,4,8H2,1-3H3,(H,18,19)	RDRFDPTUOFLSKA-UHFFFAOYSA-N	C14H18ClNO3	283.098
Metolachlor-s-TP17	CCC1=CC=CC(=C1N(C(C)CO)C(=O)CO)C	InChI=1S/C14H21NO3/c1-4-12-7-5-6-10(2)14(12)15(11(3)8-16)13(18)9-17/h5-7,11,16-17H,4,8-9H2,1-3H3	LIYYEUUORUOJAR-UHFFFAOYSA-N	C14H21NO3	251.152
Metolachlor-s-TP18	CCC1=CC=CC(=C1N(C(C)CO)C(=O)C)C	InChI=1S/C14H21NO2/c1-5-13-8-6-7-10(2)14(13)15(12(4)17)11(3)9-16/h6-8,11,16H,5,9H2,1-4H3	ATZCCGPZRASKHB-UHFFFAOYSA-N	C14H21NO2	235.157
Metolachlor-s-TP19	CCC1=CC=CC(=C1N(C(C)CO)C(=O)CCl)[CH3]O	InChI=1S/C14H21ClNO3/c1-3-11-5-4-6-12(9-18)14(11)16(10(2)8-17)13(19)7-15/h4-6,10,17-18H,3,7-8H2,1-2,9H3	KYSBOZTWJXZJSZ-UHFFFAOYSA-N	C14H21ClNO3	286.121
Metolachlor-s-TP20	CCC1=CC=CC(=C1N(C(C)(C)O)C(=O)CCl)C	InChI=1S/C14H20ClNO2/c1-5-11-8-6-7-10(2)13(11)16(12(17)9-15)14(3,4)18/h6-8,18H,5,9H2,1-4H3	BFOYPTQTOWUSDB-UHFFFAOYSA-N	C14H20ClNO2	269.118
Metolachlor-s-TP26	CCC1=CC=CC(=C1NC(=O)C)C	InChI=1S/C11H15NO/c1-4-10-7-5-6-8(2)11(10)12-9(3)13/h5-7H,4H2,1-3H3,(H,12,13)	OEYCXAGQPZAQQE-UHFFFAOYSA-N	C11H15NO	177.115
Metolachlor-s-TP23	CCC1=CC=CC(=C1N(C(C)C=O)C(=O)C)C	InChI=1S/C14H19NO2/c1-5-13-8-6-7-10(2)14(13)15(12(4)17)11(3)9-16/h6-9,11H,5H2,1-4H3	ZJQHWCFUQJFRNY-UHFFFAOYSA-N	C14H19NO2	233.142
Metolachlor-s-TP24	CCC1=CC=CC(=C1N(C(C)COC)C(=O)C)[CH3]O	InChI=1S/C15H24NO3/c1-5-13-7-6-8-14(9-17)15(13)16(12(3)18)11(2)10-19-4/h6-8,11,17H,5,10H2,1-4,9H3	VYEFYLOMCZQCEQ-UHFFFAOYSA-N	C15H24NO3	266.176
Metolachlor-s-TP25	CC(C1=CC=CC(=C1N(C(C)COC)C(=O)C)C)O	InChI=1S/C15H23NO3/c1-10-7-6-8-14(12(3)17)15(10)16(13(4)18)11(2)9-19-5/h6-8,11-12,17H,9H2,1-5H3	MDJYDNVDKNLJLK-UHFFFAOYSA-N	C15H23NO3	265.168
Metolachlor-s-TP28	CCC1=CC=CC(=C1N(C(C)C=O)C(=O)CCl)[CH3]O	InChI=1S/C14H19ClNO3/c1-3-11-5-4-6-12(9-18)14(11)16(10(2)8-17)13(19)7-15/h4-6,8,10,18H,3,7H2,1-2,9H3	QZYMVAUIOPEETJ-UHFFFAOYSA-N	C14H19ClNO3	284.105
Metolachlor-s-TP29	CC(C1=CC=CC(=C1N(C(C)COC)C(=O)CCl)[CH3]O)O	InChI=1S/C15H23ClNO4/c1-10(9-21-3)17(14(20)7-16)15-12(8-18)5-4-6-13(15)11(2)19/h4-6,10-11,18-19H,7,9H2,1-3,8H3	CTYURPSDODJTPR-UHFFFAOYSA-N	C15H23ClNO4	316.132
Metolachlor-s-TP30	CCC1=CC=CC(=C1NC(=O)CCl)[CH3]O	InChI=1S/C11H15ClNO2/c1-2-8-4-3-5-9(7-14)11(8)13-10(15)6-12/h3-5,14H,2,6H2,1,7H3,(H,13,15)	CCSNEVNGRIFNAF-UHFFFAOYSA-N	C11H15ClNO2	228.079
Metolachlor-s-TP31	CCC1=CC=CC(=C1NC(C)COC)[CH3]O	InChI=1S/C13H22NO2/c1-4-11-6-5-7-12(8-15)13(11)14-10(2)9-16-3/h5-7,10,14-15H,4,9H2,1-3,8H3	WPAUHBTXZSGDQR-UHFFFAOYSA-N	C13H22NO2	224.165
Metolachlor-s-TP32	CC(C1=CC=CC(=C1N(C(C)COC)C(=O)CCl)C)=O	InChI=1S/C15H20ClNO3/c1-10-6-5-7-13(12(3)18)15(10)17(14(19)8-16)11(2)9-20-4/h5-7,11H,8-9H2,1-4H3	JQPYVRCWJNISTB-UHFFFAOYSA-N	C15H20ClNO3	297.113
Metolachlor-s-TP33	CC(C1=CC=CC(=C1N(C(C)COC)C(=O)CO)C)O	InChI=1S/C15H23NO4/c1-10-6-5-7-13(12(3)18)15(10)16(14(19)8-17)11(2)9-20-4/h5-7,11-12,17-18H,8-9H2,1-4H3	DANYXMFYDRFPRR-UHFFFAOYSA-N	C15H23NO4	281.163
Metolachlor-s-TP34	CC(C1=CC=CC(=C1N(C(C)C=O)C(=O)CCl)C)O	InChI=1S/C14H18ClNO3/c1-9-5-4-6-12(11(3)18)14(9)16(10(2)8-17)13(19)7-15/h4-6,8,10-11,18H,7H2,1-3H3	GORBVGOQDGEHGE-UHFFFAOYSA-N	C14H18ClNO3	283.098
Metolachlor-s-TP35	CC(C1=CC=CC(=C1N(C(C)CO)C(=O)CCl)C)O	InChI=1S/C14H20ClNO3/c1-9-5-4-6-12(11(3)18)14(9)16(10(2)8-17)13(19)7-15/h4-6,10-11,17-18H,7-8H2,1-3H3	CZABLDSDDUXPSQ-UHFFFAOYSA-N	C14H20ClNO3	285.113
Metolachlor-s-TP36	CC(C1=CC=CC(=C1NC(=O)CCl)C)O	InChI=1S/C11H14ClNO2/c1-7-4-3-5-9(8(2)14)11(7)13-10(15)6-12/h3-5,8,14H,6H2,1-2H3,(H,13,15)	KTZQAUVRBLBDKH-UHFFFAOYSA-N	C11H14ClNO2	227.071
Metolachlor-s-TP37	CC(C1=CC=CC(=C1NC(C)COC)C)O	InChI=1S/C13H21NO2/c1-9-6-5-7-12(11(3)15)13(9)14-10(2)8-16-4/h5-7,10-11,14-15H,8H2,1-4H3	MXKWFIUUPUYPAD-UHFFFAOYSA-N	C13H21NO2	223.157
Metoprolol-TP1	CC(C)NCC(COC1=CC=C(C=C1)CCOC)=O	InChI=1S/C15H23NO3/c1-12(2)16-10-14(17)11-19-15-6-4-13(5-7-15)8-9-18-3/h4-7,12,16H,8-11H2,1-3H3	YQXJZGIUVKYXQN-UHFFFAOYSA-N	C15H23NO3	265.168
Metoprolol-TP2	CC(C)NCC(C=O)O	InChI=1S/C6H13NO2/c1-5(2)7-3-6(9)4-8/h4-7,9H,3H2,1-2H3	ZHLXGCCCUUAPJK-UHFFFAOYSA-N	C6H13NO2	131.095
Metoprolol-TP3	C1(=CC=C(C=C1)CCOC)O	InChI=1S/C9H12O2/c1-11-7-6-8-2-4-9(10)5-3-8/h2-5,10H,6-7H2,1H3	FAYGEALAEQKPDI-UHFFFAOYSA-N	C9H12O2	152.084
Metoprolol-TP4	CC(C)NCC(COC1=CC=C(C=C1)CC=O)O	InChI=1S/C14H21NO3/c1-11(2)15-9-13(17)10-18-14-5-3-12(4-6-14)7-8-16/h3-6,8,11,13,15,17H,7,9-10H2,1-2H3	FIDSTEWUTZHBQQ-UHFFFAOYSA-N	C14H21NO3	251.152
Metoprolol-TP5	CO	InChI=1S/CH4O/c1-2/h2H,1H3	OKKJLVBELUTLKV-UHFFFAOYSA-N	CH4O	32.0262
Metoprolol-TP6	CC(C)NCC(COC1=CC=C(C=C1)CCO)O	InChI=1S/C14H23NO3/c1-11(2)15-9-13(17)10-18-14-5-3-12(4-6-14)7-8-16/h3-6,11,13,15-17H,7-10H2,1-2H3	CUKXSBOAIJILRY-UHFFFAOYSA-N	C14H23NO3	253.168
Metoprolol-TP7	CC(C)=O	InChI=1S/C3H6O/c1-3(2)4/h1-2H3	CSCPPACGZOOCGX-UHFFFAOYSA-N	C3H6O	58.0419
Metoprolol-TP8	NCC(COC1=CC=C(C=C1)CCOC)O	InChI=1S/C12H19NO3/c1-15-7-6-10-2-4-12(5-3-10)16-9-11(14)8-13/h2-5,11,14H,6-9,13H2,1H3	XJWXVDJGNOHFLR-UHFFFAOYSA-N	C12H19NO3	225.136
Metoprolol-TP9	CC(C)N	InChI=1S/C3H9N/c1-3(2)4/h3H,4H2,1-2H3	JJWLVOIRVHMVIS-UHFFFAOYSA-N	C3H9N	59.0735
Metoprolol-TP10	C(C(COC1=CC=C(C=C1)CCOC)O)=O	InChI=1S/C12H16O4/c1-15-7-6-10-2-4-12(5-3-10)16-9-11(14)8-13/h2-5,8,11,14H,6-7,9H2,1H3	URXKNPUKLFIIBB-UHFFFAOYSA-N	C12H16O4	224.105
Metoprolol-TP13	CC(C)NCC(COC1=CC=C(C=C1)CC=O)=O	InChI=1S/C14H19NO3/c1-11(2)15-9-13(17)10-18-14-5-3-12(4-6-14)7-8-16/h3-6,8,11,15H,7,9-10H2,1-2H3	QXKDWZXGXRUQPN-UHFFFAOYSA-N	C14H19NO3	249.136
Metoprolol-TP14	CC(C)NCC(COC1=CC=C(C=C1)CCO)=O	InChI=1S/C14H21NO3/c1-11(2)15-9-13(17)10-18-14-5-3-12(4-6-14)7-8-16/h3-6,11,15-16H,7-10H2,1-2H3	QUNGROYSDTXNCP-UHFFFAOYSA-N	C14H21NO3	251.152
Metoprolol-TP15	NCC(COC1=CC=C(C=C1)CCOC)=O	InChI=1S/C12H17NO3/c1-15-7-6-10-2-4-12(5-3-10)16-9-11(14)8-13/h2-5H,6-9,13H2,1H3	QMJBWMJFPPSAOR-UHFFFAOYSA-N	C12H17NO3	223.121
Metoprolol-TP16	C(C(COC1=CC=C(C=C1)CCOC)=O)=O	InChI=1S/C12H14O4/c1-15-7-6-10-2-4-12(5-3-10)16-9-11(14)8-13/h2-5,8H,6-7,9H2,1H3	ISWKJOKRQZNUMP-UHFFFAOYSA-N	C12H14O4	222.089
Metoprolol-TP20	CC(C)NCC(COc1ccc(cc1)CC(=O)O)O	InChI=1S/C14H21NO4/c1-10(2)15-8-12(16)9-19-13-5-3-11(4-6-13)7-14(17)18/h3-6,10,12,15-16H,7-9H2,1-2H3,(H,17,18)	PUQIRTNPJRFRCZ-UHFFFAOYSA-N	C14H21NO4	267.147
Metoprolol-TP21	NCC(COC1=CC=C(C=C1)CCO)O	InChI=1S/C11H17NO3/c12-7-10(14)8-15-11-3-1-9(2-4-11)5-6-13/h1-4,10,13-14H,5-8,12H2	MQLSASYHMILKDF-UHFFFAOYSA-N	C11H17NO3	211.121
Metoprolol-TP22	C(C(COC1=CC=C(C=C1)CCO)O)=O	InChI=1S/C11H14O4/c12-6-5-9-1-3-11(4-2-9)15-8-10(14)7-13/h1-4,7,10,12,14H,5-6,8H2	FHHVRYIJXFUASF-UHFFFAOYSA-N	C11H14O4	210.089
Metoprolol-TP23	CC(C)NC(CCOC1=CC=C(C=C1)CCO)O	InChI=1S/C14H23NO3/c1-11(2)15-14(17)8-10-18-13-5-3-12(4-6-13)7-9-16/h3-6,11,14-17H,7-10H2,1-2H3	OTZHZVFYYGMMJP-UHFFFAOYSA-N	C14H23NO3	253.168
Metoprolol-TP26	NCC(COC1=CC=C(C=C1)CC=O)O	InChI=1S/C11H15NO3/c12-7-10(14)8-15-11-3-1-9(2-4-11)5-6-13/h1-4,6,10,14H,5,7-8,12H2	BNSBNXNZXSPQBW-UHFFFAOYSA-N	C11H15NO3	209.105
Metoprolol-TP27	NC(CCOC1=CC=C(C=C1)CCOC)O	InChI=1S/C12H19NO3/c1-15-8-6-10-2-4-11(5-3-10)16-9-7-12(13)14/h2-5,12,14H,6-9,13H2,1H3	RADQJSCJFMEVMR-UHFFFAOYSA-N	C12H19NO3	225.136
Metoprolol-TP28	C(=O)(C(COc1ccc(cc1)CCOC)O)O	InChI=1S/C12H16O5/c1-16-7-6-9-2-4-10(5-3-9)17-8-11(13)12(14)15/h2-5,11,13H,6-8H2,1H3,(H,14,15)	PQIWJWWULVHOAA-UHFFFAOYSA-N	C12H16O5	240.1
Metoprolol-TP30	CC(C)NC(CCOC1=CC=C(C=C1)CC=O)O	InChI=1S/C14H21NO3/c1-11(2)15-14(17)8-10-18-13-5-3-12(4-6-13)7-9-16/h3-6,9,11,14-15,17H,7-8,10H2,1-2H3	DCLQFASHMHNVIE-UHFFFAOYSA-N	C14H21NO3	251.152
Metoprolol-TP31	C(CCOC1=CC=C(C=C1)CCOC)(O)=O	InChI=1S/C12H16O4/c1-15-8-6-10-2-4-11(5-3-10)16-9-7-12(13)14/h2-5H,6-9H2,1H3,(H,13,14)	LQSJOZWGZREREU-UHFFFAOYSA-N	C12H16O4	224.105
Metribuzin-TP1	CC(C)(C)C1=NN=C(N(C1=O)N)S(C)=O	InChI=1S/C8H14N4O2S/c1-8(2,3)5-6(13)12(9)7(11-10-5)15(4)14/h9H2,1-4H3	AQOXBTLNAKATGT-UHFFFAOYSA-N	C8H14N4O2S	230.084
Metribuzin-TP2	CC(C)(C)C1=NN=C(N(C1=O)N)S	InChI=1S/C7H12N4OS/c1-7(2,3)4-5(12)11(8)6(13)10-9-4/h8H2,1-3H3,(H,10,13)	OFKAVNQBCRJBJE-UHFFFAOYSA-N	C7H12N4OS	200.073
Metribuzin-TP3	CC(C)(C)C1=NN=C(NC1=O)SC	InChI=1S/C8H13N3OS/c1-8(2,3)5-6(12)9-7(13-4)11-10-5/h1-4H3,(H,9,11,12)	MIWRSUQXSCLDNV-UHFFFAOYSA-N	C8H13N3OS	199.078
Metribuzin-TP4	C(C(C)(C)C1=NN=C(N(C1=O)N)SC)O	InChI=1S/C8H14N4O2S/c1-8(2,4-13)5-6(14)12(9)7(15-3)11-10-5/h13H,4,9H2,1-3H3	DCWZNPIUAMWQRE-UHFFFAOYSA-N	C8H14N4O2S	230.084
Metribuzin-TP5	CC(C)(C)C(=NNC(SC)=O)C(=O)O	InChI=1S/C8H14N2O3S/c1-8(2,3)5(6(11)12)9-10-7(13)14-4/h1-4H3,(H,10,13)(H,11,12)	RFKYYQNXKUCBTF-UHFFFAOYSA-N	C8H14N2O3S	218.073
Metribuzin-TP6	CC(C)(C)C1=NN=C(N(C1=O)N)S(C)(=O)=O	InChI=1S/C8H14N4O3S/c1-8(2,3)5-6(13)12(9)7(11-10-5)16(4,14)15/h9H2,1-4H3	VKVHVIJRGAVJOB-UHFFFAOYSA-N	C8H14N4O3S	246.079
Metribuzin-TP7	CC(C)(C)C1=NN=C(NC1=O)S(C)=O	InChI=1S/C8H13N3O2S/c1-8(2,3)5-6(12)9-7(11-10-5)14(4)13/h1-4H3,(H,9,11,12)	OZHRXTSOIJMOOQ-UHFFFAOYSA-N	C8H13N3O2S	215.073
Metribuzin-TP8	C(C(C)(C)C1=NN=C(N(C1=O)N)S(C)=O)O	InChI=1S/C8H14N4O3S/c1-8(2,4-13)5-6(14)12(9)7(11-10-5)16(3)15/h13H,4,9H2,1-3H3	XIUHIJGDBJZVPU-UHFFFAOYSA-N	C8H14N4O3S	246.079
Metribuzin-TP9	CC(C)(C)C(=NNC(S(C)=O)=O)C(=O)O	InChI=1S/C8H14N2O4S/c1-8(2,3)5(6(11)12)9-10-7(13)15(4)14/h1-4H3,(H,10,13)(H,11,12)	NOVMYPOPCYHHPT-UHFFFAOYSA-N	C8H14N2O4S	234.067
Metribuzin-TP10	CC(C)(C)C1=NN=C(NC1=O)S	InChI=1S/C7H11N3OS/c1-7(2,3)4-5(11)8-6(12)10-9-4/h1-3H3,(H2,8,10,11,12)	IULZTDKMPBUWDF-UHFFFAOYSA-N	C7H11N3OS	185.062
Metribuzin-TP11	C(C(C)(C)C1=NN=C(N(C1=O)N)S)O	InChI=1S/C7H12N4O2S/c1-7(2,3-12)4-5(13)11(8)6(14)10-9-4/h12H,3,8H2,1-2H3,(H,10,14)	MQCJJFGJFPETLN-UHFFFAOYSA-N	C7H12N4O2S	216.068
Metribuzin-TP12	CC(C)(C)C(=NNC(S)=O)C(=O)O	InChI=1S/C7H12N2O3S/c1-7(2,3)4(5(10)11)8-9-6(12)13/h1-3H3,(H,10,11)(H2,9,12,13)	SPJBUKSXZRCYDN-UHFFFAOYSA-N	C7H12N2O3S	204.057
Metribuzin-TP13	C(C(C)(C)C1=NN=C(NC1=O)SC)O	InChI=1S/C8H13N3O2S/c1-8(2,4-12)5-6(13)9-7(14-3)11-10-5/h12H,4H2,1-3H3,(H,9,11,13)	JEIWHIFCCYGRNR-UHFFFAOYSA-N	C8H13N3O2S	215.073
Metribuzin-TP16	C(C(C)(C)C(=NNC(SC)=O)C(=O)O)O	InChI=1S/C8H14N2O4S/c1-8(2,4-11)5(6(12)13)9-10-7(14)15-3/h11H,4H2,1-3H3,(H,10,14)(H,12,13)	UADRSJVSIHVDIJ-UHFFFAOYSA-N	C8H14N2O4S	234.067
Metribuzin-TP14	C(C(C)(C)C1=NN=C(N(C1=O)N)SC)=O	InChI=1S/C8H12N4O2S/c1-8(2,4-13)5-6(14)12(9)7(15-3)11-10-5/h4H,9H2,1-3H3	WUDYGOXMJUZYJT-UHFFFAOYSA-N	C8H12N4O2S	228.068
Metribuzin-TP15	C(C(C)(CO)C1=NN=C(N(C1=O)N)SC)O	InChI=1S/C8H14N4O3S/c1-8(3-13,4-14)5-6(15)12(9)7(16-2)11-10-5/h13-14H,3-4,9H2,1-2H3	QAKOCSYSHLCJCP-UHFFFAOYSA-N	C8H14N4O3S	246.079
Naproxen-TP1	CC(C1=CC2=C(C=C1)C=C(C=C2)O)C(=O)O	InChI=1S/C13H12O3/c1-8(13(15)16)9-2-3-11-7-12(14)5-4-10(11)6-9/h2-8,14H,1H3,(H,15,16)	XWJUDDGELKXYNO-UHFFFAOYSA-N	C13H12O3	216.079
Naproxen-TP2	CC(C1=CC2=C(C=C1)C(=C(C=C2)O)O)C(=O)O	InChI=1S/C13H12O4/c1-7(13(16)17)8-2-4-10-9(6-8)3-5-11(14)12(10)15/h2-7,14-15H,1H3,(H,16,17)	AACHDWZDAMRZPJ-UHFFFAOYSA-N	C13H12O4	232.074
Naproxen-TP3	CC(C1=CC2=C(C=C1)C=C(C(=C2)O)O)C(=O)O	InChI=1S/C13H12O4/c1-7(13(16)17)8-2-3-9-5-11(14)12(15)6-10(9)4-8/h2-7,14-15H,1H3,(H,16,17)	RAMIMTZUHWPGCG-UHFFFAOYSA-N	C13H12O4	232.074
Naproxen-TP4	CCC1=CC2=C(C=C1)C=C(C=C2)O	InChI=1S/C12H12O/c1-2-9-3-4-11-8-12(13)6-5-10(11)7-9/h3-8,13H,2H2,1H3	UMFMPNDTINUJER-UHFFFAOYSA-N	C12H12O	172.089
Neburon-TP1	CCCCN(C)C(=O)NC1=CC(=CC=C1)Cl	InChI=1S/C12H17ClN2O/c1-3-4-8-15(2)12(16)14-11-7-5-6-10(13)9-11/h5-7,9H,3-4,8H2,1-2H3,(H,14,16)	ZARXGSLQERUNSR-UHFFFAOYSA-N	C12H17ClN2O	240.103
Neburon-TP2	CCCCN(C)C(=O)NC1=CC=C(C=C1)Cl	InChI=1S/C12H17ClN2O/c1-3-4-9-15(2)12(16)14-11-7-5-10(13)6-8-11/h5-8H,3-4,9H2,1-2H3,(H,14,16)	XLMACJLYGSZGNG-UHFFFAOYSA-N	C12H17ClN2O	240.103
Neburon-TP3	CCCCNC	InChI=1S/C5H13N/c1-3-4-5-6-2/h6H,3-5H2,1-2H3	QCOGKXLOEWLIDC-UHFFFAOYSA-N	C5H13N	87.1048
Neburon-TP4	C(=O)(Nc1cc(c(cc1)Cl)Cl)O	InChI=1S/C7H5Cl2NO2/c8-5-2-1-4(3-6(5)9)10-7(11)12/h1-3,10H,(H,11,12)	VTAQLGRULYHNQX-UHFFFAOYSA-N	C7H5Cl2NO2	204.97
Neburon-TP5	CCCCNC(=O)NC1=CC(=C(C=C1)Cl)Cl	InChI=1S/C11H14Cl2N2O/c1-2-3-6-14-11(16)15-8-4-5-9(12)10(13)7-8/h4-5,7H,2-3,6H2,1H3,(H2,14,15,16)	WMFQAMIRKIKODI-UHFFFAOYSA-N	C11H14Cl2N2O	260.048
Neburon-TP6	CO	InChI=1S/CH4O/c1-2/h2H,1H3	OKKJLVBELUTLKV-UHFFFAOYSA-N	CH4O	32.0262
Neburon-TP7	CCCCO	InChI=1S/C4H10O/c1-2-3-4-5/h5H,2-4H2,1H3	LRHPLDYGYMQRHN-UHFFFAOYSA-N	C4H10O	74.0732
Neburon-TP8	N(C)C(=O)NC1=CC(=C(C=C1)Cl)Cl	InChI=1S/C8H8Cl2N2O/c1-11-8(13)12-5-2-3-6(9)7(10)4-5/h2-4H,1H3,(H2,11,12,13)	IDQHRQQSSQDLTR-UHFFFAOYSA-N	C8H8Cl2N2O	218.001
Neburon-TP9	CCCCN(C)C(=O)NC1=CC=CC=C1	InChI=1S/C12H18N2O/c1-3-4-10-14(2)12(15)13-11-8-6-5-7-9-11/h5-9H,3-4,10H2,1-2H3,(H,13,15)	GRSHVAMFUWCDMY-UHFFFAOYSA-N	C12H18N2O	206.142
Neburon-TP10	C(=O)(Nc1cc(ccc1)Cl)O	InChI=1S/C7H6ClNO2/c8-5-2-1-3-6(4-5)9-7(10)11/h1-4,9H,(H,10,11)	UVMTZTPUIFOAGM-UHFFFAOYSA-N	C7H6ClNO2	171.009
Neburon-TP11	CCCCNC(=O)NC1=CC(=CC=C1)Cl	InChI=1S/C11H15ClN2O/c1-2-3-7-13-11(15)14-10-6-4-5-9(12)8-10/h4-6,8H,2-3,7H2,1H3,(H2,13,14,15)	TVVLFJCDNMLXSQ-UHFFFAOYSA-N	C11H15ClN2O	226.087
Neburon-TP12	N(C)C(=O)NC1=CC(=CC=C1)Cl	InChI=1S/C8H9ClN2O/c1-10-8(12)11-7-4-2-3-6(9)5-7/h2-5H,1H3,(H2,10,11,12)	MIRQKFUBAFNLEI-UHFFFAOYSA-N	C8H9ClN2O	184.04
Neburon-TP13	C(=O)(Nc1ccc(cc1)Cl)O	InChI=1S/C7H6ClNO2/c8-5-1-3-6(4-2-5)9-7(10)11/h1-4,9H,(H,10,11)	GAWCRULEMQFHTI-UHFFFAOYSA-N	C7H6ClNO2	171.009
Neburon-TP14	CCCCNC(=O)NC1=CC=C(C=C1)Cl	InChI=1S/C11H15ClN2O/c1-2-3-8-13-11(15)14-10-6-4-9(12)5-7-10/h4-7H,2-3,8H2,1H3,(H2,13,14,15)	MNOHIZOFLRRKSB-UHFFFAOYSA-N	C11H15ClN2O	226.087
Neburon-TP15	N(C)C(=O)NC1=CC=C(C=C1)Cl	InChI=1S/C8H9ClN2O/c1-10-8(12)11-7-4-2-6(9)3-5-7/h2-5H,1H3,(H2,10,11,12)	XOXCBXRQHPLFNA-UHFFFAOYSA-N	C8H9ClN2O	184.04
Neburon-TP20	NC(=O)NC1=CC(=C(C=C1)Cl)Cl	InChI=1S/C7H6Cl2N2O/c8-5-2-1-4(3-6(5)9)11-7(10)12/h1-3H,(H3,10,11,12)	CYESCLHCWJKRKM-UHFFFAOYSA-N	C7H6Cl2N2O	203.986
Nicosulfuron-TP1	CN(C)C(=O)C1=C(N=CC=C1)S(=O)(=O)NC(=O)NC2=NC(=CC(=N2)OC)O	InChI=1S/C14H16N6O6S/c1-20(2)12(22)8-5-4-6-15-11(8)27(24,25)19-14(23)18-13-16-9(21)7-10(17-13)26-3/h4-7H,1-3H3,(H3,16,17,18,19,21,23)	GWSGLOGPJIZRSQ-UHFFFAOYSA-N	C14H16N6O6S	396.085
Nicosulfuron-TP2	CN(C)C(=O)C1=C(N=CC=C1)S(=O)(=O)N	InChI=1S/C8H11N3O3S/c1-11(2)8(12)6-4-3-5-10-7(6)15(9,13)14/h3-5H,1-2H3,(H2,9,13,14)	WYFKZPLSYVJLRB-UHFFFAOYSA-N	C8H11N3O3S	229.052
Nicosulfuron-TP3	C(=O)(Nc1nc(cc(n1)OC)OC)O	InChI=1S/C7H9N3O4/c1-13-4-3-5(14-2)9-6(8-4)10-7(11)12/h3H,1-2H3,(H,11,12)(H,8,9,10)	LVTUHHUARVWVOF-UHFFFAOYSA-N	C7H9N3O4	199.059
Nicosulfuron-TP4	CN(C)C(=O)c1c(nccc1)S(=O)(=O)O	InChI=1S/C8H10N2O4S/c1-10(2)8(11)6-4-3-5-9-7(6)15(12,13)14/h3-5H,1-2H3,(H,12,13,14)	WKVNBPMTAPJCTR-UHFFFAOYSA-N	C8H10N2O4S	230.036
Nicosulfuron-TP5	NC(=O)NC1=NC(=CC(=N1)OC)OC	InChI=1S/C7H10N4O3/c1-13-4-3-5(14-2)10-7(9-4)11-6(8)12/h3H,1-2H3,(H3,8,9,10,11,12)	BNOVYBVKWYHEMQ-UHFFFAOYSA-N	C7H10N4O3	198.075
Nicosulfuron-TP6	CNC(=O)C1=C(N=CC=C1)S(=O)(=O)NC(=O)NC2=NC(=CC(=N2)OC)OC	InChI=1S/C14H16N6O6S/c1-15-11(21)8-5-4-6-16-12(8)27(23,24)20-14(22)19-13-17-9(25-2)7-10(18-13)26-3/h4-7H,1-3H3,(H,15,21)(H2,17,18,19,20,22)	RXZWBHXHYOYMGF-UHFFFAOYSA-N	C14H16N6O6S	396.085
Nicosulfuron-TP7	CO	InChI=1S/CH4O/c1-2/h2H,1H3	OKKJLVBELUTLKV-UHFFFAOYSA-N	CH4O	32.0262
Nicosulfuron-TP8	CNC	InChI=1S/C2H7N/c1-3-2/h3H,1-2H3	ROSDSFDQCJNGOL-UHFFFAOYSA-N	C2H7N	45.0578
Nicosulfuron-TP10	CN(C)C(=O)C1=C(N=CC=C1)S(=O)(=O)NC(=O)NC2=NC(=CC(=N2)O)O	InChI=1S/C13H14N6O6S/c1-19(2)11(22)7-4-3-5-14-10(7)26(24,25)18-13(23)17-12-15-8(20)6-9(21)16-12/h3-6H,1-2H3,(H4,15,16,17,18,20,21,23)	XUVKSPKEASHTGR-UHFFFAOYSA-N	C13H14N6O6S	382.07
Nicosulfuron-TP13	CNC(=O)C1=C(N=CC=C1)S(=O)(=O)NC(=O)NC2=NC(=CC(=N2)OC)O	InChI=1S/C13H14N6O6S/c1-14-10(21)7-4-3-5-15-11(7)26(23,24)19-13(22)18-12-16-8(20)6-9(17-12)25-2/h3-6H,1-2H3,(H,14,21)(H3,16,17,18,19,20,22)	DXIREOPWUWDSOP-UHFFFAOYSA-N	C13H14N6O6S	382.07
Nicosulfuron-TP14	C(=O)(c1c(nccc1)S(=O)(=O)NC(=O)Nc1nc(cc(n1)OC)O)O	InChI=1S/C12H11N5O7S/c1-24-8-5-7(18)14-11(15-8)16-12(21)17-25(22,23)9-6(10(19)20)3-2-4-13-9/h2-5H,1H3,(H,19,20)(H3,14,15,16,17,18,21)	VYAJIAPESOWZKF-UHFFFAOYSA-N	C12H11N5O7S	369.038
Nicosulfuron-TP22	C(=O)(C1=C(N=CC=C1)S(=O)(=O)NC(=O)NC2=NC(=CC(=N2)OC)OC)O	InChI=1S/C13H13N5O7S/c1-24-8-6-9(25-2)16-12(15-8)17-13(21)18-26(22,23)10-7(11(19)20)4-3-5-14-10/h3-6H,1-2H3,(H,19,20)(H2,15,16,17,18,21)	WNHJVPVHSLNAIM-UHFFFAOYSA-N	C13H13N5O7S	383.054
Nicosulfuron-TP23	NC(=O)C1=C(N=CC=C1)S(=O)(=O)NC(=O)NC2=NC(=CC(=N2)OC)OC	InChI=1S/C13H14N6O6S/c1-24-8-6-9(25-2)17-12(16-8)18-13(21)19-26(22,23)11-7(10(14)20)4-3-5-15-11/h3-6H,1-2H3,(H2,14,20)(H2,16,17,18,19,21)	MSHLCHXPTVFGBL-UHFFFAOYSA-N	C13H14N6O6S	382.07
N-Phenyl urea-TP1	C1=CC=C(C=C1)N	InChI=1S/C6H7N/c7-6-4-2-1-3-5-6/h1-5H,7H2	PAYRUJLWNCNPSJ-UHFFFAOYSA-N	C6H7N	93.0578
N-Phenyl urea-TP2	C(=O)(N)O	InChI=1S/CH3NO2/c2-1(3)4/h2H2,(H,3,4)	KXDHJXZQYSOELW-UHFFFAOYSA-N	CH3NO2	61.0164
N-Phenyl urea-TP3	C1(=C(C=C(C=C1)N)O)O	InChI=1S/C6H7NO2/c7-4-1-2-5(8)6(9)3-4/h1-3,8-9H,7H2	KDHUXRBROABJBC-UHFFFAOYSA-N	C6H7NO2	125.048
N-Phenyl urea-TP4	C1=C(C(=C(C=C1)N)O)O	InChI=1S/C6H7NO2/c7-4-2-1-3-5(8)6(4)9/h1-3,8-9H,7H2	MGBKJKDRMRAZKC-UHFFFAOYSA-N	C6H7NO2	125.048
N-Phenyl urea-TP5	C1=CC=C([CH](=[CH]1O)O)N	InChI=1S/C6H9NO2/c7-4-2-1-3-5(8)6(4)9/h1-3,5-6,8-9H,7H2	LAUIVQUVYQPERB-UHFFFAOYSA-N	C6H9NO2	127.063
Pentachlorophenol-TP1	C1(=C(C(=C(C(=C1)Cl)Cl)Cl)Cl)O	InChI=1S/C6H2Cl4O/c7-2-1-3(11)5(9)6(10)4(2)8/h1,11H	RULKYXXCCZZKDZ-UHFFFAOYSA-N	C6H2Cl4O	229.886
Pentachlorophenol-TP2	C1(=C(C(=C(C=C1Cl)Cl)Cl)Cl)O	InChI=1S/C6H2Cl4O/c7-2-1-3(8)6(11)5(10)4(2)9/h1,11H	VGVRPFIJEJYOFN-UHFFFAOYSA-N	C6H2Cl4O	229.886
Pentachlorophenol-TP3	C1(=C(C(=CC(=C1Cl)Cl)Cl)Cl)O	InChI=1S/C6H2Cl4O/c7-2-1-3(8)5(10)6(11)4(2)9/h1,11H	KEWNKZNZRIAIAK-UHFFFAOYSA-N	C6H2Cl4O	229.886
Pentachlorophenol-TP4	C1(=C(C(=C(C(=C1O)Cl)Cl)Cl)Cl)O	InChI=1S/C6H2Cl4O2/c7-1-2(8)4(10)6(12)5(11)3(1)9/h11-12H	RRBMVWQICIXSEO-UHFFFAOYSA-N	C6H2Cl4O2	245.881
Pentachlorophenol-TP5	C1(=C(C(=C(C=C1)Cl)Cl)Cl)O	InChI=1S/C6H3Cl3O/c7-3-1-2-4(10)6(9)5(3)8/h1-2,10H	HSQFVBWFPBKHEB-UHFFFAOYSA-N	C6H3Cl3O	195.925
Pentachlorophenol-TP6	C1(=C(C(=CC(=C1)Cl)Cl)Cl)O	InChI=1S/C6H3Cl3O/c7-3-1-4(8)6(9)5(10)2-3/h1-2,10H	WWGQHTJIFOQAOC-UHFFFAOYSA-N	C6H3Cl3O	195.925
Pentachlorophenol-TP7	C1(=C(C=C(C(=C1)Cl)Cl)Cl)O	InChI=1S/C6H3Cl3O/c7-3-1-5(9)6(10)2-4(3)8/h1-2,10H	LHJGJYXLEPZJPM-UHFFFAOYSA-N	C6H3Cl3O	195.925
Pentachlorophenol-TP8	C1(=CC(=C(C(=C1)Cl)Cl)Cl)O	InChI=1S/C6H3Cl3O/c7-4-1-3(10)2-5(8)6(4)9/h1-2,10H	GBNHEBQXJVDXSW-UHFFFAOYSA-N	C6H3Cl3O	195.925
Pentachlorophenol-TP9	C1(=C(C(=CC=C1Cl)Cl)Cl)O	InChI=1S/C6H3Cl3O/c7-3-1-2-4(8)6(10)5(3)9/h1-2,10H	XGCHAIDDPMFRLJ-UHFFFAOYSA-N	C6H3Cl3O	195.925
Pentachlorophenol-TP10	C1(=C(C=C(C=C1Cl)Cl)Cl)O	InChI=1S/C6H3Cl3O/c7-3-1-4(8)6(10)5(9)2-3/h1-2,10H	LINPIYWFGCPVIE-UHFFFAOYSA-N	C6H3Cl3O	195.925
Pentachlorophenol-TP11	C1(=C(C(=C(C(=C1Cl)Cl)O)Cl)Cl)O	InChI=1S/C6H2Cl4O2/c7-1-2(8)6(12)4(10)3(9)5(1)11/h11-12H	STOSPPMGXZPHKP-UHFFFAOYSA-N	C6H2Cl4O2	245.881
Prometon-TP1	CC(C)=O	InChI=1S/C3H6O/c1-3(2)4/h1-2H3	CSCPPACGZOOCGX-UHFFFAOYSA-N	C3H6O	58.0419
Prometon-TP2	NC1=NC(=NC(=N1)OC)NC(C)C	InChI=1S/C7H13N5O/c1-4(2)9-6-10-5(8)11-7(12-6)13-3/h4H,1-3H3,(H3,8,9,10,11,12)	YLWDRDHNCCNLDV-UHFFFAOYSA-N	C7H13N5O	183.112
Prometon-TP3	CC(C)NC1=NC(=NC(=N1)O)NC(C)C	InChI=1S/C9H17N5O/c1-5(2)10-7-12-8(11-6(3)4)14-9(15)13-7/h5-6H,1-4H3,(H3,10,11,12,13,14,15)	RUOTUMSRCIMLJK-UHFFFAOYSA-N	C9H17N5O	211.143
Prometon-TP5	NC1=NC(=NC(=N1)OC)N	InChI=1S/C4H7N5O/c1-10-4-8-2(5)7-3(6)9-4/h1H3,(H4,5,6,7,8,9)	XVMFICQRQHBOOT-UHFFFAOYSA-N	C4H7N5O	141.065
Prometon-TP6	C1(=NC(=NC(=N1)OC)NC(C)C)O	InChI=1S/C7H12N4O2/c1-4(2)8-5-9-6(12)11-7(10-5)13-3/h4H,1-3H3,(H2,8,9,10,11,12)	KAKBQGVYAARHQL-UHFFFAOYSA-N	C7H12N4O2	184.096
Prometon-TP7	CC(C)NC1=NC(=NC(=N1)O)O	InChI=1S/C6H10N4O2/c1-3(2)7-4-8-5(11)10-6(12)9-4/h3H,1-2H3,(H3,7,8,9,10,11,12)	DBFMBHXVWIURSV-UHFFFAOYSA-N	C6H10N4O2	170.08
Prometon-TP9	NC1=NC(=NC(=N1)O)NC(C)C	InChI=1S/C6H11N5O/c1-3(2)8-5-9-4(7)10-6(12)11-5/h3H,1-2H3,(H4,7,8,9,10,11,12)	GCKLGRUZDXSATG-UHFFFAOYSA-N	C6H11N5O	169.096
Prometryne-TP1	CC(C)=O	InChI=1S/C3H6O/c1-3(2)4/h1-2H3	CSCPPACGZOOCGX-UHFFFAOYSA-N	C3H6O	58.0419
Prometryne-TP2	NC1=NC(=NC(=N1)SC)NC(C)C	InChI=1S/C7H13N5S/c1-4(2)9-6-10-5(8)11-7(12-6)13-3/h4H,1-3H3,(H3,8,9,10,11,12)	PWERJYSEXWGFLB-UHFFFAOYSA-N	C7H13N5S	199.089
Prometryne-TP3	CC(C)NC1=NC(=NC(=N1)O)NC(C)C	InChI=1S/C9H17N5O/c1-5(2)10-7-12-8(11-6(3)4)14-9(15)13-7/h5-6H,1-4H3,(H3,10,11,12,13,14,15)	RUOTUMSRCIMLJK-UHFFFAOYSA-N	C9H17N5O	211.143
Prometryne-TP5	NC1=NC(=NC(=N1)SC)N	InChI=1S/C4H7N5S/c1-10-4-8-2(5)7-3(6)9-4/h1H3,(H4,5,6,7,8,9)	SFPNVVXUUHYBQW-UHFFFAOYSA-N	C4H7N5S	157.042
Prometryne-TP6	NC1=NC(=NC(=N1)S(C)=O)NC(C)C	InChI=1S/C7H13N5OS/c1-4(2)9-6-10-5(8)11-7(12-6)14(3)13/h4H,1-3H3,(H3,8,9,10,11,12)	VYZQYFXKEPDUSW-UHFFFAOYSA-N	C7H13N5OS	215.084
Prometryne-TP7	NC1=NC(=NC(=N1)S)NC(C)C	InChI=1S/C6H11N5S/c1-3(2)8-5-9-4(7)10-6(12)11-5/h3H,1-2H3,(H4,7,8,9,10,11,12)	GDKPKAUZECOZDH-UHFFFAOYSA-N	C6H11N5S	185.074
Prometryne-TP8	CC(C)NC1=NC(=NC(=N1)O)O	InChI=1S/C6H10N4O2/c1-3(2)7-4-8-5(11)10-6(12)9-4/h3H,1-2H3,(H3,7,8,9,10,11,12)	DBFMBHXVWIURSV-UHFFFAOYSA-N	C6H10N4O2	170.08
Prometryne-TP10	NC1=NC(=NC(=N1)O)NC(C)C	InChI=1S/C6H11N5O/c1-3(2)8-5-9-4(7)10-6(12)11-5/h3H,1-2H3,(H4,7,8,9,10,11,12)	GCKLGRUZDXSATG-UHFFFAOYSA-N	C6H11N5O	169.096
Propanil-TP1	CCC(=O)NC1=CC(=CC=C1)Cl	InChI=1S/C9H10ClNO/c1-2-9(12)11-8-5-3-4-7(10)6-8/h3-6H,2H2,1H3,(H,11,12)	LNXSTOYGBVLUGY-UHFFFAOYSA-N	C9H10ClNO	183.045
Propanil-TP2	CCC(=O)NC1=CC=C(C=C1)Cl	InChI=1S/C9H10ClNO/c1-2-9(12)11-8-5-3-7(10)4-6-8/h3-6H,2H2,1H3,(H,11,12)	FFHGCIYKPNISDY-UHFFFAOYSA-N	C9H10ClNO	183.045
Propanil-TP3	CCC(=O)N	InChI=1S/C3H7NO/c1-2-3(4)5/h2H2,1H3,(H2,4,5)	QLNJFJADRCOGBJ-UHFFFAOYSA-N	C3H7NO	73.0528
Propanil-TP4	C1(=C(C(=C(C=C1)Cl)Cl)O)O	InChI=1S/C6H4Cl2O2/c7-3-1-2-4(9)6(10)5(3)8/h1-2,9-10H	HFSXRRTUWAPWSJ-UHFFFAOYSA-N	C6H4Cl2O2	177.959
Propanil-TP5	C1(=CC(=C(C=C1O)Cl)Cl)O	InChI=1S/C6H4Cl2O2/c7-3-1-5(9)6(10)2-4(3)8/h1-2,9-10H	ACCHWUWBKYGKNM-UHFFFAOYSA-N	C6H4Cl2O2	177.959
Propanil-TP6	CCC(=O)O	InChI=1S/C3H6O2/c1-2-3(4)5/h2H2,1H3,(H,4,5)	XBDQKXXYIPTUBI-UHFFFAOYSA-N	C3H6O2	74.0368
Propanil-TP7	NC1=CC(=C(C=C1)Cl)Cl	InChI=1S/C6H5Cl2N/c7-5-2-1-4(9)3-6(5)8/h1-3H,9H2	SDYWXFYBZPNOFX-UHFFFAOYSA-N	C6H5Cl2N	160.98
Propanil-TP8	C(CC(=O)NC1=CC(=C(C=C1)Cl)Cl)O	InChI=1S/C9H9Cl2NO2/c10-7-2-1-6(5-8(7)11)12-9(14)3-4-13/h1-2,5,13H,3-4H2,(H,12,14)	CKLCIVQVRMCAPX-UHFFFAOYSA-N	C9H9Cl2NO2	233.001
Propanil-TP9	CCC(=O)NC1=CC=CC=C1	InChI=1S/C9H11NO/c1-2-9(11)10-8-6-4-3-5-7-8/h3-7H,2H2,1H3,(H,10,11)	ZTHRQJQJODGZHV-UHFFFAOYSA-N	C9H11NO	149.084
Propanil-TP10	C1(=C(C(=CC=C1)Cl)O)O	InChI=1S/C6H5ClO2/c7-4-2-1-3-5(8)6(4)9/h1-3,8-9H	GQKDZDYQXPOXEM-UHFFFAOYSA-N	C6H5ClO2	143.998
Propanil-TP11	C1(=CC(=CC=C1O)Cl)O	InChI=1S/C6H5ClO2/c7-4-1-2-5(8)6(9)3-4/h1-3,8-9H	WWOBYPKUYODHDG-UHFFFAOYSA-N	C6H5ClO2	143.998
Propanil-TP13	C(CC(=O)NC1=CC(=CC=C1)Cl)O	InChI=1S/C9H10ClNO2/c10-7-2-1-3-8(6-7)11-9(13)4-5-12/h1-3,6,12H,4-5H2,(H,11,13)	IRJJFJRDRASSLM-UHFFFAOYSA-N	C9H10ClNO2	199.04
Propanil-TP15	C(CC(=O)NC1=CC=C(C=C1)Cl)O	InChI=1S/C9H10ClNO2/c10-7-1-3-8(4-2-7)11-9(13)5-6-12/h1-4,12H,5-6H2,(H,11,13)	AQDGOLJLWBXWKH-UHFFFAOYSA-N	C9H10ClNO2	199.04
Propanil-TP19	C(=O)(C(=C(C(=CC=O)Cl)Cl)O)O	InChI=1S/C6H4Cl2O4/c7-3(1-2-9)4(8)5(10)6(11)12/h1-2,10H,(H,11,12)	LPNKTNAKLFQLBW-UHFFFAOYSA-N	C6H4Cl2O4	209.949
Propanil-TP20	C(=O)(C(=[OH])C(C(=C)Cl)Cl)[OH2]	InChI=1S/C5H5Cl2O3/c1-2(6)3(7)4(8)5(9)10/h3,8-9H,1H2/q-1	GCJXVCOFTXAHEQ-UHFFFAOYSA-N	C5H6Cl2O3	183.969
Propanil-TP22	C(C=CC(=C(C(O)=O)Cl)Cl)(O)=O	InChI=1S/C6H4Cl2O4/c7-3(1-2-4(9)10)5(8)6(11)12/h1-2H,(H,9,10)(H,11,12)/b2-1+,5-3?	SOSGLWHQVQUMLM-BJUUGVFESA-N	C6H4Cl2O4	209.949
Propanil-TP23	C(=O)(C(=CC(=C(C=O)Cl)Cl)O)O	InChI=1S/C6H4Cl2O4/c7-3(4(8)2-9)1-5(10)6(11)12/h1-2,10H,(H,11,12)	CDXCFOGDLLOUCA-UHFFFAOYSA-N	C6H4Cl2O4	209.949
Propanil-TP24	C(=O)(C(=[OH])CC(=CCl)Cl)[OH2]	InChI=1S/C5H5Cl2O3/c6-2-3(7)1-4(8)5(9)10/h2,8-9H,1H2/q-1	IQQAJIUGWSUZGD-UHFFFAOYSA-N	C5H6Cl2O3	183.969
Propanil-TP25	C(C=C(C(=CC(O)=O)Cl)Cl)(O)=O	InChI=1S/C6H4Cl2O4/c7-3(1-5(9)10)4(8)2-6(11)12/h1-2H,(H,9,10)(H,11,12)	HAUHBAGISDFOKS-UHFFFAOYSA-N	C6H4Cl2O4	209.949
Propanil-TP28	NC1=CC(=C(C(=C1O)O)Cl)Cl	InChI=1S/C6H5Cl2NO2/c7-2-1-3(9)5(10)6(11)4(2)8/h1,10-11H,9H2	JUGJZDCLUBVPSD-UHFFFAOYSA-N	C6H5Cl2NO2	192.97
Propanil-TP29	C(CC(=O)NC1=CC(=C(C=C1)Cl)Cl)=O	InChI=1S/C9H7Cl2NO2/c10-7-2-1-6(5-8(7)11)12-9(14)3-4-13/h1-2,4-5H,3H2,(H,12,14)	GBDHVZQURNNMOL-UHFFFAOYSA-N	C9H7Cl2NO2	230.985
Propazine-TP1	CC(C)NC1=NC(=NC=N1)NC(C)C	InChI=1S/C9H17N5/c1-6(2)12-8-10-5-11-9(14-8)13-7(3)4/h5-7H,1-4H3,(H2,10,11,12,13,14)	JAKGSRMGAOOKEU-UHFFFAOYSA-N	C9H17N5	195.148
Propazine-TP2	CC(C)=O	InChI=1S/C3H6O/c1-3(2)4/h1-2H3	CSCPPACGZOOCGX-UHFFFAOYSA-N	C3H6O	58.0419
Propazine-TP3	NC1=NC(=NC(=N1)Cl)NC(C)C	InChI=1S/C6H10ClN5/c1-3(2)9-6-11-4(7)10-5(8)12-6/h3H,1-2H3,(H3,8,9,10,11,12)	DFWFIQKMSFGDCQ-UHFFFAOYSA-N	C6H10ClN5	187.062
Propazine-TP4	CC(C)NC1=NC(=NC(=N1)O)NC(C)C	InChI=1S/C9H17N5O/c1-5(2)10-7-12-8(11-6(3)4)14-9(15)13-7/h5-6H,1-4H3,(H3,10,11,12,13,14,15)	RUOTUMSRCIMLJK-UHFFFAOYSA-N	C9H17N5O	211.143
Propazine-TP5	NC1=NC(=NC=N1)NC(C)C	InChI=1S/C6H11N5/c1-4(2)10-6-9-3-8-5(7)11-6/h3-4H,1-2H3,(H3,7,8,9,10,11)	WBEKRMVYCWRRDJ-UHFFFAOYSA-N	C6H11N5	153.101
Propazine-TP7	NC1=NC(=NC(=N1)Cl)N	InChI=1S/C3H4ClN5/c4-1-7-2(5)9-3(6)8-1/h(H4,5,6,7,8,9)	FVFVNNKYKYZTJU-UHFFFAOYSA-N	C3H4ClN5	145.016
Propazine-TP8	C1(=NC(=NC(=N1)Cl)NC(C)C)O	InChI=1S/C6H9ClN4O/c1-3(2)8-5-9-4(7)10-6(12)11-5/h3H,1-2H3,(H2,8,9,10,11,12)	RENJVZBIVKQIPU-UHFFFAOYSA-N	C6H9ClN4O	188.046
Propazine-TP9	NC1=NC(=NC(=N1)O)NC(C)C	InChI=1S/C6H11N5O/c1-3(2)8-5-9-4(7)10-6(12)11-5/h3H,1-2H3,(H4,7,8,9,10,11,12)	GCKLGRUZDXSATG-UHFFFAOYSA-N	C6H11N5O	169.096
Propazine-TP10	CC(C)NC1=NC(=NC(=N1)O)O	InChI=1S/C6H10N4O2/c1-3(2)7-4-8-5(11)10-6(12)9-4/h3H,1-2H3,(H3,7,8,9,10,11,12)	DBFMBHXVWIURSV-UHFFFAOYSA-N	C6H10N4O2	170.08
Propoxur-TP1	CC(C)=O	InChI=1S/C3H6O/c1-3(2)4/h1-2H3	CSCPPACGZOOCGX-UHFFFAOYSA-N	C3H6O	58.0419
Propoxur-TP2	C1(=CC=CC=C1OC(=O)NC)O	InChI=1S/C8H9NO3/c1-9-8(11)12-7-5-3-2-4-6(7)10/h2-5,10H,1H3,(H,9,11)	CEHPRGMPLPBMLL-UHFFFAOYSA-N	C8H9NO3	167.058
Propoxur-TP3	CC(C)OC1=CC=CC=C1O	InChI=1S/C9H12O2/c1-7(2)11-9-6-4-3-5-8(9)10/h3-7,10H,1-2H3	ZNCUUYCDKVNVJH-UHFFFAOYSA-N	C9H12O2	152.084
Propoxur-TP4	NC	InChI=1S/CH5N/c1-2/h2H2,1H3	BAVYZALUXZFZLV-UHFFFAOYSA-N	CH5N	31.0422
Propoxur-TP6	C1(=CC=C(C=C1OC(=O)NC)O)O	InChI=1S/C8H9NO4/c1-9-8(12)13-7-4-5(10)2-3-6(7)11/h2-4,10-11H,1H3,(H,9,12)	HDEAWOKFVOGZGX-UHFFFAOYSA-N	C8H9NO4	183.053
Propoxur-TP8	CC(C)OC1=CC(=CC=C1O)O	InChI=1S/C9H12O3/c1-6(2)12-9-5-7(10)3-4-8(9)11/h3-6,10-11H,1-2H3	PWOKDFSJFIXFFT-UHFFFAOYSA-N	C9H12O3	168.079
Prosulfocarb-TP1	CCCN(CCC)C(=O)S(CC1=CC=CC=C1)=O	InChI=1S/C14H21NO2S/c1-3-10-15(11-4-2)14(16)18(17)12-13-8-6-5-7-9-13/h5-9H,3-4,10-12H2,1-2H3	SRUUWJFBIOVZLU-UHFFFAOYSA-N	C14H21NO2S	267.129
Prosulfocarb-TP2	CCCN(CCC)C(=O)S	InChI=1S/C7H15NOS/c1-3-5-8(6-4-2)7(9)10/h3-6H2,1-2H3,(H,9,10)	NCPDPTXSMJDCIH-UHFFFAOYSA-N	C7H15NOS	161.087
Prosulfocarb-TP3	C(C1=CC=CC=C1)=O	InChI=1S/C7H6O/c8-6-7-4-2-1-3-5-7/h1-6H	HUMNYLRZRPPJDN-UHFFFAOYSA-N	C7H6O	106.042
Prosulfocarb-TP4	C(CCN(CCC)C(=O)SCC1=CC=CC=C1)O	InChI=1S/C14H21NO2S/c1-2-9-15(10-6-11-16)14(17)18-12-13-7-4-3-5-8-13/h3-5,7-8,16H,2,6,9-12H2,1H3	RFLAETIXQNZKQR-UHFFFAOYSA-N	C14H21NO2S	267.129
Prosulfocarb-TP5	CCCN(CCC)C(=O)S(CC1=CC=CC=C1)(=O)=O	InChI=1S/C14H21NO3S/c1-3-10-15(11-4-2)14(16)19(17,18)12-13-8-6-5-7-9-13/h5-9H,3-4,10-12H2,1-2H3	IMVMJXOOMVNQAK-UHFFFAOYSA-N	C14H21NO3S	283.124
Prosulfocarb-TP6	C(CCN(CCC)C(=O)S(CC1=CC=CC=C1)=O)O	InChI=1S/C14H21NO3S/c1-2-9-15(10-6-11-16)14(17)19(18)12-13-7-4-3-5-8-13/h3-5,7-8,16H,2,6,9-12H2,1H3	OEGVYJNJTBILMH-UHFFFAOYSA-N	C14H21NO3S	283.124
Prosulfocarb-TP7	C(CCN(CCC)C(=O)S)O	InChI=1S/C7H15NO2S/c1-2-4-8(7(10)11)5-3-6-9/h9H,2-6H2,1H3,(H,10,11)	BIBPLQHGCXFXSK-UHFFFAOYSA-N	C7H15NO2S	177.082
Prosulfocarb-TP9	C(CCN(CCC)C(=O)SCC1=CC=CC=C1)=O	InChI=1S/C14H19NO2S/c1-2-9-15(10-6-11-16)14(17)18-12-13-7-4-3-5-8-13/h3-5,7-8,11H,2,6,9-10,12H2,1H3	YMFRNLDWGIRZGT-UHFFFAOYSA-N	C14H19NO2S	265.114
Prosulfocarb-TP10	C(CCN(CCCO)C(=O)SCC1=CC=CC=C1)O	InChI=1S/C14H21NO3S/c16-10-4-8-15(9-5-11-17)14(18)19-12-13-6-2-1-3-7-13/h1-3,6-7,16-17H,4-5,8-12H2	QCCPHGCGURLRBS-UHFFFAOYSA-N	C14H21NO3S	283.124
Pyridafol-TP1	C1(=C(C=C(C=C1)C2=NNC(=CC2=O)Cl)O)O	InChI=1S/C10H7ClN2O3/c11-9-4-8(16)10(13-12-9)5-1-2-6(14)7(15)3-5/h1-4,14-15H,(H,12,16)	VROIMBFKCVKADU-UHFFFAOYSA-N	C10H7ClN2O3	238.015
Pyridafol-TP2	C1=C(C(=C(C=C1)C2=NNC(=CC2=O)Cl)O)O	InChI=1S/C10H7ClN2O3/c11-8-4-7(15)9(13-12-8)5-2-1-3-6(14)10(5)16/h1-4,14,16H,(H,12,15)	CZRHDDXDJLEQAP-UHFFFAOYSA-N	C10H7ClN2O3	238.015
Pyridafol-TP3	C1=CC=C(C=C1)C2=NNC=CC2=O	InChI=1S/C10H8N2O/c13-9-6-7-11-12-10(9)8-4-2-1-3-5-8/h1-7H,(H,11,13)	ANPODCYMGPVEOM-UHFFFAOYSA-N	C10H8N2O	172.064
Pyridafol-TP4	C(=O)(C(=CC(=CC=O)c1n[nH]c(cc1=O)Cl)O)O	InChI=1S/C10H7ClN2O5/c11-8-4-6(15)9(13-12-8)5(1-2-14)3-7(16)10(17)18/h1-4,16H,(H,12,15)(H,17,18)/b5-1+,7-3?	YBVFBDVPSUKLNA-CHERDQEYSA-N	C10H7ClN2O5	270.004
Pyridafol-TP5	C1(=C(C=C(C=C1)C2=NNC=CC2=O)O)O	InChI=1S/C10H8N2O3/c13-7-2-1-6(5-9(7)15)10-8(14)3-4-11-12-10/h1-5,13,15H,(H,11,14)	ICELKWPQMDMJDA-UHFFFAOYSA-N	C10H8N2O3	204.053
Pyridafol-TP6	C(=O)(C(=[OH])CC(=C)c1n[nH]c(cc1=O)Cl)[OH2]	InChI=1S/C9H8ClN2O4/c1-4(2-6(14)9(15)16)8-5(13)3-7(10)11-12-8/h3,14-15H,1-2H2,(H,11,13)/q-1	SIAAMFRWDBHISS-UHFFFAOYSA-N	C9H9ClN2O4	244.025
Pyridafol-TP8	C(C=CC(=CC(O)=O)C1=NNC(=CC1=O)Cl)(O)=O	InChI=1S/C10H7ClN2O5/c11-7-4-6(14)10(13-12-7)5(3-9(17)18)1-2-8(15)16/h1-4H,(H,12,14)(H,15,16)(H,17,18)/b2-1+,5-3?	JKNXCAXXDUPYOB-BJUUGVFESA-N	C10H7ClN2O5	270.004
Pyridafol-TP9	C(=O)C=CC(=C(C(=O)O)O)c1n[nH]c(cc1=O)Cl	InChI=1S/C10H7ClN2O5/c11-7-4-6(15)8(13-12-7)5(2-1-3-14)9(16)10(17)18/h1-4,16H,(H,12,15)(H,17,18)/b2-1+,9-5?	DIFYEJDRQMBOIC-PNYKCJTQSA-N	C10H7ClN2O5	270.004
Pyridafol-TP10	C1=C(C(=C(C=C1)C2=NNC=CC2=O)O)O	InChI=1S/C10H8N2O3/c13-7-4-5-11-12-9(7)6-2-1-3-8(14)10(6)15/h1-5,14-15H,(H,11,13)	HVIVWDADISZAFI-UHFFFAOYSA-N	C10H8N2O3	204.053
Pyridafol-TP11	C(=O)(C(=[OH])C(C=C)c1n[nH]c(cc1=O)Cl)[OH2]	InChI=1S/C9H8ClN2O4/c1-2-4(8(14)9(15)16)7-5(13)3-6(10)11-12-7/h2-4,14-15H,1H2,(H,11,13)/q-1	RGEFEUKPBVUIQE-UHFFFAOYSA-N	C9H9ClN2O4	244.025
Pyridafol-TP12	C(C(O)=O)=CC=C(C(O)=O)C1=NNC(=CC1=O)Cl	InChI=1S/C10H7ClN2O5/c11-7-4-6(14)9(13-12-7)5(10(17)18)2-1-3-8(15)16/h1-4H,(H,12,14)(H,15,16)(H,17,18)/b3-1+,5-2?	HQTRPHUFDFUYGR-WVDGYHJRSA-N	C10H7ClN2O5	270.004
Saccharin-TP1	C1(=C(C=C2C(=C1)C(=O)NS2(=O)=O)O)O	InChI=1S/C7H5NO5S/c9-4-1-3-6(2-5(4)10)14(12,13)8-7(3)11/h1-2,9-10H,(H,8,11)	PJNMKEACNRXEAH-UHFFFAOYSA-N	C7H5NO5S	214.989
Saccharin-TP2	C1(=CC=C2C(=C1O)C(=O)NS2(=O)=O)O	InChI=1S/C7H5NO5S/c9-3-1-2-4-5(6(3)10)7(11)8-14(4,12)13/h1-2,9-10H,(H,8,11)	ZILAQWWRQLROLC-UHFFFAOYSA-N	C7H5NO5S	214.989
Saccharin-TP3	C1=C(C(=C2C(=C1)C(=O)NS2(=O)=O)O)O	InChI=1S/C7H5NO5S/c9-4-2-1-3-6(5(4)10)14(12,13)8-7(3)11/h1-2,9-10H,(H,8,11)	GPTXZVSMYUWNTA-UHFFFAOYSA-N	C7H5NO5S	214.989
Saccharin-TP4	c1ccc(c(c1)C(=O)N)S(=O)(=O)O	InChI=1S/C7H7NO4S/c8-7(9)5-3-1-2-4-6(5)13(10,11)12/h1-4H,(H2,8,9)(H,10,11,12)	LTJMHCGDSFTOHA-UHFFFAOYSA-N	C7H7NO4S	201.01
Saccharin-TP5	C1=CC=C(C(=C1)O)O	InChI=1S/C6H6O2/c7-5-3-1-2-4-6(5)8/h1-4,7-8H	YCIMNLLNPGFGHC-UHFFFAOYSA-N	C6H6O2	110.037
Saccharin-TP6	C1(=C(C=C2C(=C1O)C(=O)NS2(=O)=O)O)O	InChI=1S/C7H5NO6S/c9-2-1-3-4(6(11)5(2)10)7(12)8-15(3,13)14/h1,9-11H,(H,8,12)	VNOXFKFUVBEYOW-UHFFFAOYSA-N	C7H5NO6S	230.984
Saccharin-TP7	C1(=C(C(=C2C(=C1)C(=O)NS2(=O)=O)O)O)O	InChI=1S/C7H5NO6S/c9-3-1-2-6(5(11)4(3)10)15(13,14)8-7(2)12/h1,9-11H,(H,8,12)	QYNSUTBGDMHORU-UHFFFAOYSA-N	C7H5NO6S	230.984
Saccharin-TP8	c1(c(cc(c(c1)C(=O)N)S(=O)(=O)O)O)O	InChI=1S/C7H7NO6S/c8-7(11)3-1-4(9)5(10)2-6(3)15(12,13)14/h1-2,9-10H,(H2,8,11)(H,12,13,14)	PPKPNIMHBHZEOJ-UHFFFAOYSA-N	C7H7NO6S	232.999
Saccharin-TP9	C(C=C1C(=CC(O)=O)S(NC1=O)(=O)=O)(O)=O	InChI=1S/C7H5NO7S/c9-5(10)1-3-4(2-6(11)12)16(14,15)8-7(3)13/h1-2H,(H,8,13)(H,9,10)(H,11,12)/b3-1-,4-2+	BZTYBSQYLYZEDK-HSFFGMMNSA-N	C7H5NO7S	246.979
Saccharin-TP10	c1(ccc(c(c1O)C(=O)N)S(=O)(=O)O)O	InChI=1S/C7H7NO6S/c8-7(11)5-4(15(12,13)14)2-1-3(9)6(5)10/h1-2,9-10H,(H2,8,11)(H,12,13,14)	YERLMWSVAWGPDP-UHFFFAOYSA-N	C7H7NO6S	232.999
Saccharin-TP11	C(C=CC1=C(C(O)=O)C(=O)NS1(=O)=O)(O)=O	InChI=1S/C7H5NO7S/c9-4(10)2-1-3-5(7(12)13)6(11)8-16(3,14)15/h1-2H,(H,8,11)(H,9,10)(H,12,13)/b2-1+	ZMACSRQXDHZDCC-OWOJBTEDSA-N	C7H5NO7S	246.979
Saccharin-TP12	c1c(c(c(c(c1)C(=O)N)S(=O)(=O)O)O)O	InChI=1S/C7H7NO6S/c8-7(11)3-1-2-4(9)5(10)6(3)15(12,13)14/h1-2,9-10H,(H2,8,11)(H,12,13,14)	WQHKHTBBYSBPEH-UHFFFAOYSA-N	C7H7NO6S	232.999
Saccharin-TP13	C(C(O)=O)=CC1=C(C(O)=O)S(NC1=O)(=O)=O	InChI=1S/C7H5NO7S/c9-4(10)2-1-3-5(7(12)13)16(14,15)8-6(3)11/h1-2H,(H,8,11)(H,9,10)(H,12,13)	OKSNQEIBQJQXDR-UHFFFAOYSA-N	C7H5NO7S	246.979
Saccharin-TP14	c1ccc(c(c1)C(=O)O)S(=O)(=O)O	InChI=1S/C7H6O5S/c8-7(9)5-3-1-2-4-6(5)13(10,11)12/h1-4H,(H,8,9)(H,10,11,12)	ZMPRRFPMMJQXPP-UHFFFAOYSA-N	C7H6O5S	201.994
Saccharin-TP15	C1=CC=C(C(=C1)C(=O)N)O	InChI=1S/C7H7NO2/c8-7(10)5-3-1-2-4-6(5)9/h1-4,9H,(H2,8,10)	SKZKKFZAGNVIMN-UHFFFAOYSA-N	C7H7NO2	137.048
Saccharin-TP16	C(=CC=O)C=C(C(=O)O)O	InChI=1S/C6H6O4/c7-4-2-1-3-5(8)6(9)10/h1-4,8H,(H,9,10)/b2-1?,5-3-	KGLCZTRXNNGESL-SVLYLEJBSA-N	C6H6O4	142.027
Saccharin-TP17	C(=C)CC(=[OH])C(=O)[OH2]	InChI=1S/C5H7O3/c1-2-3-4(6)5(7)8/h2,6-7H,1,3H2/q-1	FQJNIRWLNOAYNU-UHFFFAOYSA-N	C5H8O3	116.047
Saccharin-TP19	C(C=CC(O)=O)=CC(O)=O	InChI=1S/C6H6O4/c7-5(8)3-1-2-4-6(9)10/h1-4H,(H,7,8)(H,9,10)/b3-1+,4-2?	TXXHDPDFNKHHGW-WZNPJAPVSA-N	C6H6O4	142.027
Simetryne-TP1	CC=O	InChI=1S/C2H4O/c1-2-3/h2H,1H3	IKHGUXGNUITLKF-UHFFFAOYSA-N	C2H4O	44.0262
Simetryne-TP2	NC1=NC(=NC(=N1)SC)NCC	InChI=1S/C6H11N5S/c1-3-8-5-9-4(7)10-6(11-5)12-2/h3H2,1-2H3,(H3,7,8,9,10,11)	CMKCJDAIKRRBDY-UHFFFAOYSA-N	C6H11N5S	185.074
Simetryne-TP3	CCNC1=NC(=NC(=N1)O)NCC	InChI=1S/C7H13N5O/c1-3-8-5-10-6(9-4-2)12-7(13)11-5/h3-4H2,1-2H3,(H3,8,9,10,11,12,13)	YQIXRXMOJFQVBV-UHFFFAOYSA-N	C7H13N5O	183.112
Simetryne-TP5	NC1=NC(=NC(=N1)SC)N	InChI=1S/C4H7N5S/c1-10-4-8-2(5)7-3(6)9-4/h1H3,(H4,5,6,7,8,9)	SFPNVVXUUHYBQW-UHFFFAOYSA-N	C4H7N5S	157.042
Simetryne-TP6	NC1=NC(=NC(=N1)S(C)=O)NCC	InChI=1S/C6H11N5OS/c1-3-8-5-9-4(7)10-6(11-5)13(2)12/h3H2,1-2H3,(H3,7,8,9,10,11)	VFQZWCPLYZBLFM-UHFFFAOYSA-N	C6H11N5OS	201.068
Simetryne-TP7	NC1=NC(=NC(=N1)S)NCC	InChI=1S/C5H9N5S/c1-2-7-4-8-3(6)9-5(11)10-4/h2H2,1H3,(H4,6,7,8,9,10,11)	YYXVXLFAFFJWDY-UHFFFAOYSA-N	C5H9N5S	171.058
Simetryne-TP8	CCNC1=NC(=NC(=N1)O)O	InChI=1S/C5H8N4O2/c1-2-6-3-7-4(10)9-5(11)8-3/h2H2,1H3,(H3,6,7,8,9,10,11)	ILHRXTGGTUPFJR-UHFFFAOYSA-N	C5H8N4O2	156.065
Simetryne-TP10	NC1=NC(=NC(=N1)O)NCC	InChI=1S/C5H9N5O/c1-2-7-4-8-3(6)9-5(11)10-4/h2H2,1H3,(H4,6,7,8,9,10,11)	XRVCXZWINJOORX-UHFFFAOYSA-N	C5H9N5O	155.081
Sotalol-TP1	CC(C)NCC(C1=CC=C(C=C1)NS(=O)(=O)C)=O	InChI=1S/C12H18N2O3S/c1-9(2)13-8-12(15)10-4-6-11(7-5-10)14-18(3,16)17/h4-7,9,13-14H,8H2,1-3H3	BKXGLPPAZWSLEH-UHFFFAOYSA-N	C12H18N2O3S	270.104
Sotalol-TP2	CC(C)NCC(C1=C(C(=C(C=C1)NS(=O)(=O)C)O)O)O	InChI=1S/C12H20N2O5S/c1-7(2)13-6-10(15)8-4-5-9(12(17)11(8)16)14-20(3,18)19/h4-5,7,10,13-17H,6H2,1-3H3	GCLSTGLMAUVFHG-UHFFFAOYSA-N	C12H20N2O5S	304.109
Sotalol-TP3	CC(C)=O	InChI=1S/C3H6O/c1-3(2)4/h1-2H3	CSCPPACGZOOCGX-UHFFFAOYSA-N	C3H6O	58.0419
Sotalol-TP4	NCC(C1=CC=C(C=C1)NS(=O)(=O)C)O	InChI=1S/C9H14N2O3S/c1-15(13,14)11-8-4-2-7(3-5-8)9(12)6-10/h2-5,9,11-12H,6,10H2,1H3	QFNXQNYBIMKZLS-UHFFFAOYSA-N	C9H14N2O3S	230.073
Sotalol-TP5	CC(C)N	InChI=1S/C3H9N/c1-3(2)4/h3H,4H2,1-2H3	JJWLVOIRVHMVIS-UHFFFAOYSA-N	C3H9N	59.0735
Sotalol-TP6	C(C(C1=CC=C(C=C1)NS(=O)(=O)C)O)=O	InChI=1S/C9H11NO4S/c1-15(13,14)10-8-4-2-7(3-5-8)9(12)6-11/h2-6,9-10,12H,1H3	ZHOAUEMSFDZELQ-UHFFFAOYSA-N	C9H11NO4S	229.041
Sotalol-TP7	CC(C)NCC(C1=CC=C(C=C1)N)O	InChI=1S/C11H18N2O/c1-8(2)13-7-11(14)9-3-5-10(12)6-4-9/h3-6,8,11,13-14H,7,12H2,1-2H3	BHURBFXYVURCEV-UHFFFAOYSA-N	C11H18N2O	194.142
Sotalol-TP8	S(=O)(=O)(C)O	InChI=1S/CH4O3S/c1-5(2,3)4/h1H3,(H,2,3,4)	AFVFQIVMOAPDHO-UHFFFAOYSA-N	CH4O3S	95.9881
Sotalol-TP10	CC(C)NCC(C1=C(C(=C(C=C1)NS(=O)(=O)C)O)O)=O	InChI=1S/C12H18N2O5S/c1-7(2)13-6-10(15)8-4-5-9(12(17)11(8)16)14-20(3,18)19/h4-5,7,13-14,16-17H,6H2,1-3H3	PGXOXYDGFQJJFC-UHFFFAOYSA-N	C12H18N2O5S	302.094
Sotalol-TP11	NCC(C1=CC=C(C=C1)NS(=O)(=O)C)=O	InChI=1S/C9H12N2O3S/c1-15(13,14)11-8-4-2-7(3-5-8)9(12)6-10/h2-5,11H,6,10H2,1H3	MFXKFHGLFGRKDM-UHFFFAOYSA-N	C9H12N2O3S	228.057
Sotalol-TP12	C(C(C1=CC=C(C=C1)NS(=O)(=O)C)=O)=O	InChI=1S/C9H9NO4S/c1-15(13,14)10-8-4-2-7(3-5-8)9(12)6-11/h2-6,10H,1H3	AIVWZLQQKLCZEZ-UHFFFAOYSA-N	C9H9NO4S	227.025
Sotalol-TP13	CC(C)NCC(C1=CC=C(C=C1)N)=O	InChI=1S/C11H16N2O/c1-8(2)13-7-11(14)9-3-5-10(12)6-4-9/h3-6,8,13H,7,12H2,1-2H3	XCQFELSRKBMTCK-UHFFFAOYSA-N	C11H16N2O	192.126
Sotalol-TP14	CC(C)NCC(C(=O)C=CC(=C(C(=O)O)O)NS(=O)(=O)C)O	InChI=1S/C12H20N2O7S/c1-7(2)13-6-10(16)9(15)5-4-8(11(17)12(18)19)14-22(3,20)21/h4-5,7,10,13-14,16-17H,6H2,1-3H3,(H,18,19)/b5-4+,11-8?	SEJSNKPLMVEYGV-GUOPBURJSA-N	C12H20N2O7S	336.099
Sotalol-TP15	NCC(C1=C(C(=C(C=C1)NS(=O)(=O)C)O)O)O	InChI=1S/C9H14N2O5S/c1-17(15,16)11-6-3-2-5(7(12)4-10)8(13)9(6)14/h2-3,7,11-14H,4,10H2,1H3	XUNGLXGHJFFRGC-UHFFFAOYSA-N	C9H14N2O5S	262.062
Sotalol-TP16	C(C(C1=C(C(=C(C=C1)NS(=O)(=O)C)O)O)O)=O	InChI=1S/C9H11NO6S/c1-17(15,16)10-6-3-2-5(7(12)4-11)8(13)9(6)14/h2-4,7,10,12-14H,1H3	KUKKEWLZIRJLFQ-UHFFFAOYSA-N	C9H11NO6S	261.031
Sotalol-TP17	CC(C)NCC(C1=C(C(=C(C=C1)N)O)O)O	InChI=1S/C11H18N2O3/c1-6(2)13-5-9(14)7-3-4-8(12)11(16)10(7)15/h3-4,6,9,13-16H,5,12H2,1-2H3	APBKELYQWHRATM-UHFFFAOYSA-N	C11H18N2O3	226.132
Sotalol-TP18	CC(C)NC(CC1=C(C(=C(C=C1)NS(=O)(=O)C)O)O)O	InChI=1S/C12H20N2O5S/c1-7(2)13-10(15)6-8-4-5-9(12(17)11(8)16)14-20(3,18)19/h4-5,7,10,13-17H,6H2,1-3H3	KKVCTTDBWJMVHD-UHFFFAOYSA-N	C12H20N2O5S	304.109
Sotalol-TP19	CC(C)NCC(C(C(=[OH])C(=O)[OH2])C=C)O	InChI=1S/C10H18NO4/c1-4-7(9(13)10(14)15)8(12)5-11-6(2)3/h4,6-8,11-14H,1,5H2,2-3H3/q-1	ANFZZMZHDOIIDM-UHFFFAOYSA-N	C10H19NO4	217.131
Sotalol-TP21	CC(C)NCC(C(C(O)=O)=CC=C(C(O)=O)NS(=O)(=O)C)O	InChI=1S/C12H20N2O7S/c1-7(2)13-6-10(15)8(11(16)17)4-5-9(12(18)19)14-22(3,20)21/h4-5,7,10,13-15H,6H2,1-3H3,(H,16,17)(H,18,19)/b8-4-,9-5?	NIGCZPSRJNAEKQ-HAGCLZMZSA-N	C12H20N2O7S	336.099
Sotalol-TP24	NC(CC1=CC=C(C=C1)NS(=O)(=O)C)O	InChI=1S/C9H14N2O3S/c1-15(13,14)11-8-4-2-7(3-5-8)6-9(10)12/h2-5,9,11-12H,6,10H2,1H3	RDNJIZUAAABGRF-UHFFFAOYSA-N	C9H14N2O3S	230.073
Sotalol-TP25	C(=O)(C(c1ccc(cc1)NS(=O)(=O)C)O)O	InChI=1S/C9H11NO5S/c1-16(14,15)10-7-4-2-6(3-5-7)8(11)9(12)13/h2-5,8,10-11H,1H3,(H,12,13)	RGXGHHQXTLQQIJ-UHFFFAOYSA-N	C9H11NO5S	245.036
Sotalol-TP27	CC(C)NC(CC1=CC=C(C=C1)N)O	InChI=1S/C11H18N2O/c1-8(2)13-11(14)7-9-3-5-10(12)6-4-9/h3-6,8,11,13-14H,7,12H2,1-2H3	YDXBVVNCDMAJGK-UHFFFAOYSA-N	C11H18N2O	194.142
Sotalol-TP28	C(CC1=CC=C(C=C1)NS(=O)(=O)C)(O)=O	InChI=1S/C9H11NO4S/c1-15(13,14)10-8-4-2-7(3-5-8)6-9(11)12/h2-5,10H,6H2,1H3,(H,11,12)	FSTWMOUDEJBNAO-UHFFFAOYSA-N	C9H11NO4S	229.041
Sulfamethazine-TP1	CC1=CC(=NC(=N1)NS(=O)(=O)C2=C(C(=C(C=C2)N)O)O)C	InChI=1S/C12H14N4O4S/c1-6-5-7(2)15-12(14-6)16-21(19,20)9-4-3-8(13)10(17)11(9)18/h3-5,17-18H,13H2,1-2H3,(H,14,15,16)	CFALPVSHLNESJU-UHFFFAOYSA-N	C12H14N4O4S	310.074
Sulfamethazine-TP2	CC1=CC(=NC(=N1)NS(=O)(=O)C2=CC=C(C=C2)N)[CH3]O	InChI=1S/C12H15N4O3S/c1-8-6-10(7-17)15-12(14-8)16-20(18,19)11-4-2-9(13)3-5-11/h2-6,17H,13H2,1,7H3,(H,14,15,16)	ITPGEERENDTHPM-UHFFFAOYSA-N	C12H15N4O3S	295.086
Sulfamethazine-TP3	CC1=CC(=NC(=N1)N)C	InChI=1S/C6H9N3/c1-4-3-5(2)9-6(7)8-4/h3H,1-2H3,(H2,7,8,9)	IDQNBVFPZMCDDN-UHFFFAOYSA-N	C6H9N3	123.08
Sulfamethazine-TP4	S(=O)(=O)(c1ccc(cc1)N)O	InChI=1S/C6H7NO3S/c7-5-1-3-6(4-2-5)11(8,9)10/h1-4H,7H2,(H,8,9,10)	HVBSAKJJOYLTQU-UHFFFAOYSA-N	C6H7NO3S	173.015
Sulfamethazine-TP5	Cc1cc(nc(n1)NS(=O)(=O)C(=O)C=CC(=C(C(=O)O)O)N)C	InChI=1S/C12H14N4O6S/c1-6-5-7(2)15-12(14-6)16-23(21,22)9(17)4-3-8(13)10(18)11(19)20/h3-5,18H,13H2,1-2H3,(H,19,20)(H,14,15,16)/b4-3+,10-8?	VAQQRTCWDPBNKJ-JYJLNZLWSA-N	C12H14N4O6S	342.063
Sulfamethazine-TP6	S(=O)(=O)(c1c(c(c(cc1)N)O)O)O	InChI=1S/C6H7NO5S/c7-3-1-2-4(13(10,11)12)6(9)5(3)8/h1-2,8-9H,7H2,(H,10,11,12)	PPYRVOUDFDLCPO-UHFFFAOYSA-N	C6H7NO5S	205.004
Sulfamethazine-TP7	Cc1cc(nc(n1)NS(=O)(=O)C=CCC(=O)C(=O)[OH2])C	InChI=1S/C11H13N3O5S/c1-7-6-8(2)13-11(12-7)14-20(18,19)5-3-4-9(15)10(16)17/h3,5-6,16H,4H2,1-2H3,(H,12,13,14)/b5-3+	IEWFRHWBRSJNMQ-HWKANZROSA-N	C11H14N3O5S	300.065
Sulfamethazine-TP9	CC1=CC(=NC(=N1)NS(=O)(=O)C2=C(C(=C(C=C2)O)O)O)C	InChI=1S/C12H13N3O5S/c1-6-5-7(2)14-12(13-6)15-21(19,20)9-4-3-8(16)10(17)11(9)18/h3-5,16-18H,1-2H3,(H,13,14,15)	IPGXAJIHOVHJHU-UHFFFAOYSA-N	C12H13N3O5S	311.058
Sulfamethazine-TP10	CC1=CC(=NC(=N1)NS(=O)(=O)C(C(O)=O)=CC=C(C(O)=O)N)C	InChI=1S/C12H14N4O6S/c1-6-5-7(2)15-12(14-6)16-23(21,22)9(11(19)20)4-3-8(13)10(17)18/h3-5H,13H2,1-2H3,(H,17,18)(H,19,20)(H,14,15,16)/b8-3?,9-4+	LSBULSFNGIISFC-JDVXGTLTSA-N	C12H14N4O6S	342.063
Sulfamethazine-TP11	CC1=CC(=NC(=N1)NS(=O)(=O)C2=C(C(=C(C=C2)N)O)O)[CH3]O	InChI=1S/C12H15N4O5S/c1-6-4-7(5-17)15-12(14-6)16-22(20,21)9-3-2-8(13)10(18)11(9)19/h2-4,17-19H,13H2,1,5H3,(H,14,15,16)	IHCCGVMVGOJFFL-UHFFFAOYSA-N	C12H15N4O5S	327.076
Sulfamethazine-TP12	[CH3](C1=CC(=NC(=N1)NS(=O)(=O)C2=CC=C(C=C2)N)[CH3]O)O	InChI=1S/C12H16N4O4S/c13-8-1-3-11(4-2-8)21(19,20)16-12-14-9(6-17)5-10(7-18)15-12/h1-5,17-18H,13H2,6-7H3,(H,14,15,16)	ALZWNRROHQLKCB-UHFFFAOYSA-N	C12H16N4O4S	312.089
Sulfamethoxazole-TP1	[CH3](C1=CC(=NO1)NS(=O)(=O)C2=CC=C(C=C2)N)O	InChI=1S/C10H12N3O4S/c11-7-1-3-9(4-2-7)18(15,16)13-10-5-8(6-14)17-12-10/h1-5,14H,11H2,6H3,(H,12,13)	USJAVBLRWDMMCH-UHFFFAOYSA-N	C10H12N3O4S	270.055
Sulfamethoxazole-TP2	CC1=CC(=NO1)N	InChI=1S/C4H6N2O/c1-3-2-4(5)6-7-3/h2H,1H3,(H2,5,6)	FKPXGNGUVSHWQQ-UHFFFAOYSA-N	C4H6N2O	98.048
Sulfamethoxazole-TP3	S(=O)(=O)(c1ccc(cc1)N)O	InChI=1S/C6H7NO3S/c7-5-1-3-6(4-2-5)11(8,9)10/h1-4H,7H2,(H,8,9,10)	HVBSAKJJOYLTQU-UHFFFAOYSA-N	C6H7NO3S	173.015
Sulfamethoxazole-TP5	S(=O)(=O)(c1c(c(c(cc1)N)O)O)O	InChI=1S/C6H7NO5S/c7-3-1-2-4(13(10,11)12)6(9)5(3)8/h1-2,8-9H,7H2,(H,10,11,12)	PPYRVOUDFDLCPO-UHFFFAOYSA-N	C6H7NO5S	205.004
Teflubenzuron-TP1	C1=CC(=C(C(=C1)F)C(=O)NC(=O)NC2=CC(=C(C=C2F)F)Cl)F	InChI=1S/C14H7ClF4N2O2/c15-6-4-11(10(19)5-9(6)18)20-14(23)21-13(22)12-7(16)2-1-3-8(12)17/h1-5H,(H2,20,21,22,23)	TUXNSVAGWBRGKF-UHFFFAOYSA-N	C14H7ClF4N2O2	346.013
Teflubenzuron-TP2	C1=CC(=C(C(=C1)F)C(=O)NC(=O)NC2=CC=C(C(=C2F)Cl)F)F	InChI=1S/C14H7ClF4N2O2/c15-11-8(18)4-5-9(12(11)19)20-14(23)21-13(22)10-6(16)2-1-3-7(10)17/h1-5H,(H2,20,21,22,23)	KZHAKWKMZVARCJ-UHFFFAOYSA-N	C14H7ClF4N2O2	346.013
Teflubenzuron-TP3	C1=CC(=C(C(=C1)F)C(=O)O)F	InChI=1S/C7H4F2O2/c8-4-2-1-3-5(9)6(4)7(10)11/h1-3H,(H,10,11)	ONOTYLMNTZNAQZ-UHFFFAOYSA-N	C7H4F2O2	158.018
Teflubenzuron-TP4	NC(=O)NC1=CC(=C(C(=C1F)Cl)F)Cl	InChI=1S/C7H4Cl2F2N2O/c8-2-1-3(13-7(12)14)6(11)4(9)5(2)10/h1H,(H3,12,13,14)	IFNWPVOGRPXDCH-UHFFFAOYSA-N	C7H4Cl2F2N2O	239.967
Teflubenzuron-TP5	C1=CC(=C(C(=C1)F)C(=O)N)F	InChI=1S/C7H5F2NO/c8-4-2-1-3-5(9)6(4)7(10)11/h1-3H,(H2,10,11)	AVRQBXVUUXHRMY-UHFFFAOYSA-N	C7H5F2NO	157.034
Teflubenzuron-TP6	C(=O)(Nc1cc(c(c(c1F)Cl)F)Cl)O	InChI=1S/C7H3Cl2F2NO2/c8-2-1-3(12-7(13)14)6(11)4(9)5(2)10/h1,12H,(H,13,14)	PXHSQJJSLYJBQM-UHFFFAOYSA-N	C7H3Cl2F2NO2	240.951
Teflubenzuron-TP7	C1=CC(=C(C(=C1)F)C(=O)NC(=O)NC2=CC=C(C=C2F)F)F	InChI=1S/C14H8F4N2O2/c15-7-4-5-11(10(18)6-7)19-14(22)20-13(21)12-8(16)2-1-3-9(12)17/h1-6H,(H2,19,20,21,22)	JAKPNJFQCTUTID-UHFFFAOYSA-N	C14H8F4N2O2	312.052
Terbacil-TP1	CC1=CC(=O)N(C(=O)N1)C(C)(C)C	InChI=1S/C9H14N2O2/c1-6-5-7(12)11(8(13)10-6)9(2,3)4/h5H,1-4H3,(H,10,13)	ZXURPSNWUDKNAH-UHFFFAOYSA-N	C9H14N2O2	182.106
Terbacil-TP2	[CH3](C1=C(C(=O)N(C(=O)N1)C(C)(C)C)Cl)O	InChI=1S/C9H14ClN2O3/c1-9(2,3)12-7(14)6(10)5(4-13)11-8(12)15/h13H,1-4H3,(H,11,15)	VOVDMBXDBBAJDS-UHFFFAOYSA-N	C9H14ClN2O3	233.069
Terbacil-TP3	[CH3](C1=CC(=O)N(C(=O)N1)C(C)(C)C)O	InChI=1S/C9H15N2O3/c1-9(2,3)11-7(13)4-6(5-12)10-8(11)14/h4,12H,1-3,5H3,(H,10,14)	NKDCYURHEPVPGO-UHFFFAOYSA-N	C9H15N2O3	199.108
Terbacil-TP4	[CH3](C1=C(C(=O)N(C(=O)N1)C(C)(C)CO)Cl)O	InChI=1S/C9H14ClN2O4/c1-9(2,4-14)12-7(15)6(10)5(3-13)11-8(12)16/h13-14H,4H2,1-3H3,(H,11,16)	WGRWNNANXOIXHY-UHFFFAOYSA-N	C9H14ClN2O4	249.064
Terbumeton-TP1	CC=O	InChI=1S/C2H4O/c1-2-3/h2H,1H3	IKHGUXGNUITLKF-UHFFFAOYSA-N	C2H4O	44.0262
Terbumeton-TP2	NC1=NC(=NC(=N1)OC)NC(C)(C)C	InChI=1S/C8H15N5O/c1-8(2,3)13-6-10-5(9)11-7(12-6)14-4/h1-4H3,(H3,9,10,11,12,13)	HSYISQLUXXBNFW-UHFFFAOYSA-N	C8H15N5O	197.128
Terbumeton-TP3	CCNC1=NC(=NC(=N1)O)NC(C)(C)C	InChI=1S/C9H17N5O/c1-5-10-6-11-7(13-8(15)12-6)14-9(2,3)4/h5H2,1-4H3,(H3,10,11,12,13,14,15)	OYTCZOJKXCTBHG-UHFFFAOYSA-N	C9H17N5O	211.143
Terbumeton-TP5	C1(=NC(=NC(=N1)OC)NC(C)(C)C)O	InChI=1S/C8H14N4O2/c1-8(2,3)12-5-9-6(13)11-7(10-5)14-4/h1-4H3,(H2,9,10,11,12,13)	LCIGBSOMLLKEIS-UHFFFAOYSA-N	C8H14N4O2	198.112
Terbumeton-TP6	CCNC1=NC(=NC(=N1)O)O	InChI=1S/C5H8N4O2/c1-2-6-3-7-4(10)9-5(11)8-3/h2H2,1H3,(H3,6,7,8,9,10,11)	ILHRXTGGTUPFJR-UHFFFAOYSA-N	C5H8N4O2	156.065
Terbumeton-TP9	C1(=NC(=NC(=N1)O)NC(C)(C)C)O	InChI=1S/C7H12N4O2/c1-7(2,3)11-4-8-5(12)10-6(13)9-4/h1-3H3,(H3,8,9,10,11,12,13)	RMGNIWIYFYKTDC-UHFFFAOYSA-N	C7H12N4O2	184.096
Terbumeton-TP10	NC1=NC(=NC(=N1)O)NC(C)(C)C	InChI=1S/C7H13N5O/c1-7(2,3)12-5-9-4(8)10-6(13)11-5/h1-3H3,(H4,8,9,10,11,12,13)	NUISVCFZNCYUIM-UHFFFAOYSA-N	C7H13N5O	183.112
Thiacloprid-TP1	C1CSC(=NC(N)=O)N1CC2=CN=C(C=C2)Cl	InChI=1S/C10H11ClN4OS/c11-8-2-1-7(5-13-8)6-15-3-4-17-10(15)14-9(12)16/h1-2,5H,3-4,6H2,(H2,12,16)	LEZHOZPJYAQQNU-UHFFFAOYSA-N	C10H11ClN4OS	270.034
Thiacloprid-TP2	C1CSC(=NC#N)N1CC2=CN=CC=C2	InChI=1S/C10H10N4S/c11-8-13-10-14(4-5-15-10)7-9-2-1-3-12-6-9/h1-3,6H,4-5,7H2	QQRFSJGCYGTTSE-UHFFFAOYSA-N	C10H10N4S	218.063
Thiacloprid-TP3	C1CS(C(=NC#N)N1CC2=CN=C(C=C2)Cl)=O	InChI=1S/C10H9ClN4OS/c11-9-2-1-8(5-13-9)6-15-3-4-17(16)10(15)14-7-12/h1-2,5H,3-4,6H2	AIKHWVXRUMFZOM-UHFFFAOYSA-N	C10H9ClN4OS	268.019
Thiacloprid-TP4	C(C=O)N(C(S)=NC#N)CC1=CN=C(C=C1)Cl	InChI=1S/C10H9ClN4OS/c11-9-2-1-8(5-13-9)6-15(3-4-16)10(17)14-7-12/h1-2,4-5H,3,6H2,(H,14,17)	FHAJSMXYDNCWPN-UHFFFAOYSA-N	C10H9ClN4OS	268.019
Thiacloprid-TP5	C1CSC(N1CC2=CN=C(C=C2)Cl)=O	InChI=1S/C9H9ClN2OS/c10-8-2-1-7(5-11-8)6-12-3-4-14-9(12)13/h1-2,5H,3-4,6H2	RYOAVRSTJZLABH-UHFFFAOYSA-N	C9H9ClN2OS	228.012
Thiacloprid-TP6	NC#N	InChI=1S/CH2N2/c2-1-3/h2H2	XZMCDFZZKTWFGF-UHFFFAOYSA-N	CH2N2	42.0218
Thiacloprid-TP7	C(CSC(NC#N)=O)NCC1=CN=C(C=C1)Cl	InChI=1S/C10H11ClN4OS/c11-9-2-1-8(6-14-9)5-13-3-4-17-10(16)15-7-12/h1-2,6,13H,3-5H2,(H,15,16)	CJYRWAWGFPOWIB-UHFFFAOYSA-N	C10H11ClN4OS	270.034
Thiacloprid-TP8	C1CSC(=NC(N)=O)N1CC2=CN=CC=C2	InChI=1S/C10H12N4OS/c11-9(15)13-10-14(4-5-16-10)7-8-2-1-3-12-6-8/h1-3,6H,4-5,7H2,(H2,11,15)	FBHIKPQJEZNDCB-UHFFFAOYSA-N	C10H12N4OS	236.073
Thiacloprid-TP9	C1CSC(=N)N1CC2=CN=C(C=C2)Cl	InChI=1S/C9H10ClN3S/c10-8-2-1-7(5-12-8)6-13-3-4-14-9(13)11/h1-2,5,11H,3-4,6H2	WJLMZDWUGGHQEH-UHFFFAOYSA-N	C9H10ClN3S	227.028
Thiacloprid-TP11	C1CS(C(=NC(N)=O)N1CC2=CN=C(C=C2)Cl)=O	InChI=1S/C10H11ClN4O2S/c11-8-2-1-7(5-13-8)6-15-3-4-18(17)10(15)14-9(12)16/h1-2,5H,3-4,6H2,(H2,12,16)	YEZVANLRRIYJTI-UHFFFAOYSA-N	C10H11ClN4O2S	286.029
Thiacloprid-TP12	C(C=O)N(C(S)=NC(N)=O)CC1=CN=C(C=C1)Cl	InChI=1S/C10H11ClN4O2S/c11-8-2-1-7(5-13-8)6-15(3-4-16)10(18)14-9(12)17/h1-2,4-5H,3,6H2,(H3,12,14,17,18)	IFQVOSZLZOOINA-UHFFFAOYSA-N	C10H11ClN4O2S	286.029
Thiacloprid-TP13	C1CS(C(=NC#N)N1CC2=CN=CC=C2)=O	InChI=1S/C10H10N4OS/c11-8-13-10-14(4-5-16(10)15)7-9-2-1-3-12-6-9/h1-3,6H,4-5,7H2	FFZPVHQDWDPBOH-UHFFFAOYSA-N	C10H10N4OS	234.058
Thiacloprid-TP14	C(C=O)N(C(S)=NC#N)CC1=CN=CC=C1	InChI=1S/C10H10N4OS/c11-8-13-10(16)14(4-5-15)7-9-2-1-3-12-6-9/h1-3,5-6H,4,7H2,(H,13,16)	DSFQXSFAPFHVQY-UHFFFAOYSA-N	C10H10N4OS	234.058
Thiacloprid-TP15	C1CSC(N1CC2=CN=CC=C2)=O	InChI=1S/C9H10N2OS/c12-9-11(4-5-13-9)7-8-2-1-3-10-6-8/h1-3,6H,4-5,7H2	FDZXBGDKVSFKTF-UHFFFAOYSA-N	C9H10N2OS	194.051
Thiacloprid-TP16	C(CSC(NC#N)=O)NCC1=CN=CC=C1	InChI=1S/C10H12N4OS/c11-8-14-10(15)16-5-4-13-7-9-2-1-3-12-6-9/h1-3,6,13H,4-5,7H2,(H,14,15)	AEFMSLWRFZGATI-UHFFFAOYSA-N	C10H12N4OS	236.073
Thiacloprid-TP17	C1CS(C(=NC#N)N1CC2=CN=C(C=C2)Cl)(=O)=O	InChI=1S/C10H9ClN4O2S/c11-9-2-1-8(5-13-9)6-15-3-4-18(16,17)10(15)14-7-12/h1-2,5H,3-4,6H2	MOMMFNPWJMUBAK-UHFFFAOYSA-N	C10H9ClN4O2S	284.013
Thiacloprid-TP18	C1CS(C(N1CC2=CN=C(C=C2)Cl)=O)=O	InChI=1S/C9H9ClN2O2S/c10-8-2-1-7(5-11-8)6-12-3-4-15(14)9(12)13/h1-2,5H,3-4,6H2	YJOURMLOAXGKSS-UHFFFAOYSA-N	C9H9ClN2O2S	244.007
Thiacloprid-TP19	C(CS(C(NC#N)=O)=O)NCC1=CN=C(C=C1)Cl	InChI=1S/C10H11ClN4O2S/c11-9-2-1-8(6-14-9)5-13-3-4-18(17)10(16)15-7-12/h1-2,6,13H,3-5H2,(H,15,16)	QISUPTRSPWTZOU-UHFFFAOYSA-N	C10H11ClN4O2S	286.029
Thiacloprid-TP20	C(C(=O)O)N(C(=NC#N)S)Cc1cnc(cc1)Cl	InChI=1S/C10H9ClN4O2S/c11-8-2-1-7(3-13-8)4-15(5-9(16)17)10(18)14-6-12/h1-3H,4-5H2,(H,14,18)(H,16,17)	FLDBHYMVOQMHCH-UHFFFAOYSA-N	C10H9ClN4O2S	284.013
Thiacloprid-TP21	C(C=O)N(C(S)=O)CC1=CN=C(C=C1)Cl	InChI=1S/C9H9ClN2O2S/c10-8-2-1-7(5-11-8)6-12(3-4-13)9(14)15/h1-2,4-5H,3,6H2,(H,14,15)	ACEPKFGDQMTZPD-UHFFFAOYSA-N	C9H9ClN2O2S	244.007
Thiacloprid-TP23	C(CSC(NC(N)=O)=O)NCC1=CN=C(C=C1)Cl	InChI=1S/C10H13ClN4O2S/c11-8-2-1-7(6-14-8)5-13-3-4-18-10(17)15-9(12)16/h1-2,6,13H,3-5H2,(H3,12,15,16,17)	HMISFBMGHDKUMB-UHFFFAOYSA-N	C10H13ClN4O2S	288.045
Thiacloprid-TP28	C(C=O)NCC1=CN=C(C=C1)Cl	InChI=1S/C8H9ClN2O/c9-8-2-1-7(6-11-8)5-10-3-4-12/h1-2,4,6,10H,3,5H2	QVPYJSHHMUMIAA-UHFFFAOYSA-N	C8H9ClN2O	184.04
Tramadol-TP1	CN(C)CC1CCCCC1(C2=CC(=CC=C2)O)O	InChI=1S/C15H23NO2/c1-16(2)11-13-6-3-4-9-15(13,18)12-7-5-8-14(17)10-12/h5,7-8,10,13,17-18H,3-4,6,9,11H2,1-2H3	UWJUQVWARXYRCG-UHFFFAOYSA-N	C15H23NO2	249.173
Tramadol-TP2	N(C)CC1CCCCC1(C2=CC(=CC=C2)OC)O	InChI=1S/C15H23NO2/c1-16-11-13-6-3-4-9-15(13,17)12-7-5-8-14(10-12)18-2/h5,7-8,10,13,16-17H,3-4,6,9,11H2,1-2H3	VUMQHLSPUAFKKK-UHFFFAOYSA-N	C15H23NO2	249.173
Tramadol-TP3	CNC	InChI=1S/C2H7N/c1-3-2/h3H,1-2H3	ROSDSFDQCJNGOL-UHFFFAOYSA-N	C2H7N	45.0578
Tramadol-TP4	C(C1CCCCC1(C2=CC(=CC=C2)OC)O)=O	InChI=1S/C14H18O3/c1-17-13-7-4-6-11(9-13)14(16)8-3-2-5-12(14)10-15/h4,6-7,9-10,12,16H,2-3,5,8H2,1H3	PSDVPXKQPXSJTP-UHFFFAOYSA-N	C14H18O3	234.126
Tramadol-TP5	CN(C)CC1(CCCCC1(C2=CC(=CC=C2)OC)O)O	InChI=1S/C16H25NO3/c1-17(2)12-15(18)9-4-5-10-16(15,19)13-7-6-8-14(11-13)20-3/h6-8,11,18-19H,4-5,9-10,12H2,1-3H3	OWIGNPWLPYCZDE-UHFFFAOYSA-N	C16H25NO3	279.183
Tramadol-TP6	CN(C)CC1CCCCC1(C2=C(C(=CC=C2)O)O)O	InChI=1S/C15H23NO3/c1-16(2)10-11-6-3-4-9-15(11,19)12-7-5-8-13(17)14(12)18/h5,7-8,11,17-19H,3-4,6,9-10H2,1-2H3	OAINVPAZEJETTC-UHFFFAOYSA-N	C15H23NO3	265.168
Tramadol-TP7	CN(C)CC1CCCCC1(C2=CC(=C(C=C2)O)O)O	InChI=1S/C15H23NO3/c1-16(2)10-12-5-3-4-8-15(12,19)11-6-7-13(17)14(18)9-11/h6-7,9,12,17-19H,3-5,8,10H2,1-2H3	ZFKDNDQOLCQLME-UHFFFAOYSA-N	C15H23NO3	265.168
Tramadol-TP8	N(C)CC1CCCCC1(C2=CC(=CC=C2)O)O	InChI=1S/C14H21NO2/c1-15-10-12-5-2-3-8-14(12,17)11-6-4-7-13(16)9-11/h4,6-7,9,12,15-17H,2-3,5,8,10H2,1H3	CJXNQQLTDXASSR-UHFFFAOYSA-N	C14H21NO2	235.157
Tramadol-TP9	C(C1CCCCC1(C2=CC(=CC=C2)O)O)=O	InChI=1S/C13H16O3/c14-9-11-4-1-2-7-13(11,16)10-5-3-6-12(15)8-10/h3,5-6,8-9,11,15-16H,1-2,4,7H2	DRPHRVQSSOSILI-UHFFFAOYSA-N	C13H16O3	220.11
Tramadol-TP10	CN(C)CC1CCCCC1(C2=CC(=CC=C2O)O)O	InChI=1S/C15H23NO3/c1-16(2)10-11-5-3-4-8-15(11,19)13-9-12(17)6-7-14(13)18/h6-7,9,11,17-19H,3-5,8,10H2,1-2H3	AJWYKQRQBJWATN-UHFFFAOYSA-N	C15H23NO3	265.168
Tramadol-TP11	CN(C)CC1(CCCCC1(C2=CC(=CC=C2)O)O)O	InChI=1S/C15H23NO3/c1-16(2)11-14(18)8-3-4-9-15(14,19)12-6-5-7-13(17)10-12/h5-7,10,17-19H,3-4,8-9,11H2,1-2H3	HHESPUVCOWESTN-UHFFFAOYSA-N	C15H23NO3	265.168
Tramadol-TP12	NCC1CCCCC1(C2=CC(=CC=C2)OC)O	InChI=1S/C14H21NO2/c1-17-13-7-4-6-11(9-13)14(16)8-3-2-5-12(14)10-15/h4,6-7,9,12,16H,2-3,5,8,10,15H2,1H3	QNPPIKMBCJUUTG-UHFFFAOYSA-N	C14H21NO2	235.157
Tramadol-TP14	N(C)CC1(CCCCC1(C2=CC(=CC=C2)OC)O)O	InChI=1S/C15H23NO3/c1-16-11-14(17)8-3-4-9-15(14,18)12-6-5-7-13(10-12)19-2/h5-7,10,16-18H,3-4,8-9,11H2,1-2H3	CZSBTOLSAJVCLE-UHFFFAOYSA-N	C15H23NO3	265.168
Tramadol-TP15	C(=O)(C1CCCCC1(c1cc(ccc1)OC)O)O	InChI=1S/C14H18O4/c1-18-11-6-4-5-10(9-11)14(17)8-3-2-7-12(14)13(15)16/h4-6,9,12,17H,2-3,7-8H2,1H3,(H,15,16)	JKGOIBVCCSOWOW-UHFFFAOYSA-N	C14H18O4	250.121
Tramadol-TP16	C(C1(CCCCC1(C2=CC(=CC=C2)OC)O)O)=O	InChI=1S/C14H18O4/c1-18-12-6-4-5-11(9-12)14(17)8-3-2-7-13(14,16)10-15/h4-6,9-10,16-17H,2-3,7-8H2,1H3	WHGLGUDBAGAILJ-UHFFFAOYSA-N	C14H18O4	250.121
Tramadol-TP17	CN(C)C(C1CCCCC1(C2=CC(=CC=C2)OC)O)O	InChI=1S/C16H25NO3/c1-17(2)15(18)14-9-4-5-10-16(14,19)12-7-6-8-13(11-12)20-3/h6-8,11,14-15,18-19H,4-5,9-10H2,1-3H3	SOJXZLPBYDVRJX-UHFFFAOYSA-N	C16H25NO3	279.183
Triazophos-TP1	CCOP(=S)(OCC)O	InChI=1S/C4H11O3PS/c1-3-6-8(5,9)7-4-2/h3-4H2,1-2H3,(H,5,9)	PKUWKAXTAVNIJR-UHFFFAOYSA-N	C4H11O3PS	170.017
Triazophos-TP2	C1(=NN(C=N1)C2=CC=CC=C2)O	InChI=1S/C8H7N3O/c12-8-9-6-11(10-8)7-4-2-1-3-5-7/h1-6H,(H,10,12)	QCDMYEHBRNFUQG-UHFFFAOYSA-N	C8H7N3O	161.059
Triazophos-TP3	CCOP(OCC)(OC1=NN(C=N1)C2=CC=CC=C2)=O	InChI=1S/C12H16N3O4P/c1-3-17-20(16,18-4-2)19-12-13-10-15(14-12)11-8-6-5-7-9-11/h5-10H,3-4H2,1-2H3	BLZPOKQADCMURG-UHFFFAOYSA-N	C12H16N3O4P	297.088
Triazophos-TP7	C1(=NN(C=N1)C2=C(C(=CC=C2)O)O)O	InChI=1S/C8H7N3O3/c12-6-3-1-2-5(7(6)13)11-4-9-8(14)10-11/h1-4,12-13H,(H,10,14)	DOCBVGYSYIWWTE-UHFFFAOYSA-N	C8H7N3O3	193.049
Triazophos-TP8	C1(=NN(C=N1)C2=CC(=C(C=C2)O)O)O	InChI=1S/C8H7N3O3/c12-6-2-1-5(3-7(6)13)11-4-9-8(14)10-11/h1-4,12-13H,(H,10,14)	CBFRHHRGGNZSIS-UHFFFAOYSA-N	C8H7N3O3	193.049
Triazophos-TP9	C1(=NN(C=N1)C2=CC=C[CH](=[CH]2O)O)O	InChI=1S/C8H9N3O3/c12-6-3-1-2-5(7(6)13)11-4-9-8(14)10-11/h1-4,6-7,12-13H,(H,10,14)	JGOMFJHYYOMCEZ-UHFFFAOYSA-N	C8H9N3O3	195.064
Triazophos-TP10	CCOP(OCC)(OC1=NN(C=N1)C2=C(C(=CC=C2)O)O)=O	InChI=1S/C12H16N3O6P/c1-3-19-22(18,20-4-2)21-12-13-8-15(14-12)9-6-5-7-10(16)11(9)17/h5-8,16-17H,3-4H2,1-2H3	MILZGLMZWQORME-UHFFFAOYSA-N	C12H16N3O6P	329.078
Triazophos-TP11	CCOP(OCC)(OC1=NN(C=N1)C2=CC(=C(C=C2)O)O)=O	InChI=1S/C12H16N3O6P/c1-3-19-22(18,20-4-2)21-12-13-8-15(14-12)9-5-6-10(16)11(17)7-9/h5-8,16-17H,3-4H2,1-2H3	IXXPLXMLFBZAAC-UHFFFAOYSA-N	C12H16N3O6P	329.078
Triazophos-TP12	CCOP(OCC)(OC1=NN(C=N1)C2=CC=C[CH](=[CH]2O)O)=O	InChI=1S/C12H18N3O6P/c1-3-19-22(18,20-4-2)21-12-13-8-15(14-12)9-6-5-7-10(16)11(9)17/h5-8,10-11,16-17H,3-4H2,1-2H3	MUACMCNFBOTCPQ-UHFFFAOYSA-N	C12H18N3O6P	331.093
Triazophos-TP13	OP(OCC)(OC1=NN(C=N1)C2=CC=CC=C2)=O	InChI=1S/C10H12N3O4P/c1-2-16-18(14,15)17-10-11-8-13(12-10)9-6-4-3-5-7-9/h3-8H,2H2,1H3,(H,14,15)	IVBJLPCHLJEOGM-UHFFFAOYSA-N	C10H12N3O4P	269.057
Triclosan-TP1	C1=CC(=C(C=C1Cl)O)OC2=C(C=CC=C2)Cl	InChI=1S/C12H8Cl2O2/c13-8-5-6-12(10(15)7-8)16-11-4-2-1-3-9(11)14/h1-7,15H	ZFBKKPOAGSREHM-UHFFFAOYSA-N	C12H8Cl2O2	253.99
Triclosan-TP2	C1=CC(=C(C=C1Cl)O)OC2=CC=C(C=C2)Cl	InChI=1S/C12H8Cl2O2/c13-8-1-4-10(5-2-8)16-12-6-3-9(14)7-11(12)15/h1-7,15H	BYNQFCJOHGOKSS-UHFFFAOYSA-N	C12H8Cl2O2	253.99
Triclosan-TP3	C1=CC(=C(C=C1)O)OC2=C(C=C(C=C2)Cl)Cl	InChI=1S/C12H8Cl2O2/c13-8-5-6-11(9(14)7-8)16-12-4-2-1-3-10(12)15/h1-7,15H	LAFVACJBZDPFMO-UHFFFAOYSA-N	C12H8Cl2O2	253.99
Triclosan-TP4	C1(=CC(=C(C=C1Cl)O)OC2=C(C=C(C=C2)Cl)Cl)O	InChI=1S/C12H7Cl3O3/c13-6-1-2-11(8(15)3-6)18-12-5-9(16)7(14)4-10(12)17/h1-5,16-17H	RLUNGJHVZZJUPR-UHFFFAOYSA-N	C12H7Cl3O3	303.946
Triclosan-TP5	C1=CC(=C(C=C1Cl)O)O	InChI=1S/C6H5ClO2/c7-4-1-2-5(8)6(9)3-4/h1-3,8-9H	WWOBYPKUYODHDG-UHFFFAOYSA-N	C6H5ClO2	143.998
Triclosan-TP6	C1=[CH](C(=C(C=C1Cl)O)O)O	InChI=1S/C6H6ClO3/c7-3-1-4(8)6(10)5(9)2-3/h1-2,4,8-10H	FZIFGVWUFFFDFQ-UHFFFAOYSA-N	C6H6ClO3	161.001
Triclosan-TP7	OC1=C(C=C(C=C1)Cl)Cl	InChI=1S/C6H4Cl2O/c7-4-1-2-6(9)5(8)3-4/h1-3,9H	HFZWRUODUSTPEG-UHFFFAOYSA-N	C6H4Cl2O	161.964
Triclosan-TP8	C1=CC(=C(C=C1Cl)O)OC2=CC=CC=C2	InChI=1S/C12H9ClO2/c13-9-6-7-12(11(14)8-9)15-10-4-2-1-3-5-10/h1-8,14H	ZVTLRRZWZYDDLD-UHFFFAOYSA-N	C12H9ClO2	220.029
Triclosan-TP9	C1=CC(=C(C=C1)O)OC2=C(C=CC=C2)Cl	InChI=1S/C12H9ClO2/c13-9-5-1-3-7-11(9)15-12-8-4-2-6-10(12)14/h1-8,14H	PLXMSFGJWZAQTH-UHFFFAOYSA-N	C12H9ClO2	220.029
Triclosan-TP10	C1(=CC(=C(C=C1Cl)O)OC2=C(C=CC=C2)Cl)O	InChI=1S/C12H8Cl2O3/c13-7-3-1-2-4-11(7)17-12-6-9(15)8(14)5-10(12)16/h1-6,15-16H	MTGIHANIPXIPMO-UHFFFAOYSA-N	C12H8Cl2O3	269.985
Triclosan-TP20	C(=C(C=C(C(=O)O)O)Cl)C=O	InChI=1S/C6H5ClO4/c7-4(1-2-8)3-5(9)6(10)11/h1-3,9H,(H,10,11)	QIAALLVJINZCKF-UHFFFAOYSA-N	C6H5ClO4	175.988
Triclosan-TP23	C(=CC(O)=O)C(=CC(O)=O)Cl	InChI=1S/C6H5ClO4/c7-4(3-6(10)11)1-2-5(8)9/h1-3H,(H,8,9)(H,10,11)/b2-1?,4-3-	ICMVYBXQDUXEEE-HUQPKRTRSA-N	C6H5ClO4	175.988
Triclosan-TP31	C([CH](O)=O)=C(C=C(C(O)=O)O)Cl	InChI=1S/C6H6ClO5/c7-3(2-5(9)10)1-4(8)6(11)12/h1-2,5,8H,(H,9,10)(H,11,12)	RJRBIFUWXFJUAK-UHFFFAOYSA-N	C6H6ClO5	192.99
Triclosan-TP13	C1=CC(=C(C=C1)O)OC2=CC=C(C=C2)Cl	InChI=1S/C12H9ClO2/c13-9-5-7-10(8-6-9)15-12-4-2-1-3-11(12)14/h1-8,14H	IFUWFRSMPFMYOR-UHFFFAOYSA-N	C12H9ClO2	220.029
Triclosan-TP14	C1(=CC(=C(C=C1Cl)O)OC2=CC=C(C=C2)Cl)O	InChI=1S/C12H8Cl2O3/c13-7-1-3-8(4-2-7)17-12-6-10(15)9(14)5-11(12)16/h1-6,15-16H	WWRJECCAHISQLI-UHFFFAOYSA-N	C12H8Cl2O3	269.985
Triclosan-TP16	C1(=CC(=C(C=C1)O)OC2=C(C=C(C=C2)Cl)Cl)O	InChI=1S/C12H8Cl2O3/c13-7-1-4-11(9(14)5-7)17-12-6-8(15)2-3-10(12)16/h1-6,15-16H	TXKYINSVWPXDDX-UHFFFAOYSA-N	C12H8Cl2O3	269.985
Triclosan-TP32	OC1=C(C=C(C=C1O)Cl)Cl	InChI=1S/C6H4Cl2O2/c7-3-1-4(8)6(10)5(9)2-3/h1-2,9-10H	XSXYVLIPQMXCBV-UHFFFAOYSA-N	C6H4Cl2O2	177.959
Triclosan-TP19	C1(=[CH](C(=C(C=C1Cl)O)O)O)O	InChI=1S/C6H6ClO4/c7-2-1-3(8)5(10)6(11)4(2)9/h1,6,8-11H	VWEPLACAFPJVDV-UHFFFAOYSA-N	C6H6ClO4	176.995
Triethyl phosphate-TP1	CCO	InChI=1S/C2H6O/c1-2-3/h3H,2H2,1H3	LFQSCWFLJHTTHZ-UHFFFAOYSA-N	C2H6O	46.0419
Triethyl phosphate-TP2	OP(=O)(OCC)OCC	InChI=1S/C4H11O4P/c1-3-7-9(5,6)8-4-2/h3-4H2,1-2H3,(H,5,6)	UCQFCFPECQILOL-UHFFFAOYSA-N	C4H11O4P	154.039
Triethyl phosphate-TP5	OP(=O)(O)OCC	InChI=1S/C2H7O4P/c1-2-6-7(3,4)5/h2H2,1H3,(H2,3,4,5)	ZJXZSIYSNXKHEA-UHFFFAOYSA-N	C2H7O4P	126.008
Trimethoprim-TP1	C1(=CC(=CC(=C1OC)OC)CC2=CN=C(N=C2N)N)O	InChI=1S/C13H16N4O3/c1-19-10-5-7(4-9(18)11(10)20-2)3-8-6-16-13(15)17-12(8)14/h4-6,18H,3H2,1-2H3,(H4,14,15,16,17)	HWBPOLWLLFXEJY-UHFFFAOYSA-N	C13H16N4O3	276.122
Trimethoprim-TP2	COC1=CC(=CC(=C1O)OC)CC2=CN=C(N=C2N)N	InChI=1S/C13H16N4O3/c1-19-9-4-7(5-10(20-2)11(9)18)3-8-6-16-13(15)17-12(8)14/h4-6,18H,3H2,1-2H3,(H4,14,15,16,17)	HPOCGNHBIFZCAN-UHFFFAOYSA-N	C13H16N4O3	276.122
Trimethoprim-TP3	C1(=CC(=CC(=C1OC)O)CC2=CN=C(N=C2N)N)O	InChI=1S/C12H14N4O3/c1-19-10-8(17)3-6(4-9(10)18)2-7-5-15-12(14)16-11(7)13/h3-5,17-18H,2H2,1H3,(H4,13,14,15,16)	LKUZFKQHRMYGPF-UHFFFAOYSA-N	C12H14N4O3	262.107
Trimethoprim-TP4	C1(=CC(=CC(=C1O)OC)CC2=CN=C(N=C2N)N)O	InChI=1S/C12H14N4O3/c1-19-9-4-6(3-8(17)10(9)18)2-7-5-15-12(14)16-11(7)13/h3-5,17-18H,2H2,1H3,(H4,13,14,15,16)	WVHDIARSSOXGNW-UHFFFAOYSA-N	C12H14N4O3	262.107
Trimethoprim-TP5	C1(=CC(=C(C(=C1OC)OC)O)CC2=CN=C(N=C2N)N)O	InChI=1S/C13H16N4O4/c1-20-10-8(18)4-6(9(19)11(10)21-2)3-7-5-16-13(15)17-12(7)14/h4-5,18-19H,3H2,1-2H3,(H4,14,15,16,17)	SVAZCDOCYZCLTE-UHFFFAOYSA-N	C13H16N4O4	292.117
Venlafaxine-TP1	CN(C)CC(C1=CC=C(C=C1)O)C2(CCCCC2)O	InChI=1S/C16H25NO2/c1-17(2)12-15(13-6-8-14(18)9-7-13)16(19)10-4-3-5-11-16/h6-9,15,18-19H,3-5,10-12H2,1-2H3	KYYIDSXMWOZKMP-UHFFFAOYSA-N	C16H25NO2	263.189
Venlafaxine-TP2	N(C)CC(C1=CC=C(C=C1)OC)C2(CCCCC2)O	InChI=1S/C16H25NO2/c1-17-12-15(16(18)10-4-3-5-11-16)13-6-8-14(19-2)9-7-13/h6-9,15,17-18H,3-5,10-12H2,1-2H3	MKAFOJAJJMUXLW-UHFFFAOYSA-N	C16H25NO2	263.189
Venlafaxine-TP3	CNC	InChI=1S/C2H7N/c1-3-2/h3H,1-2H3	ROSDSFDQCJNGOL-UHFFFAOYSA-N	C2H7N	45.0578
Venlafaxine-TP4	C(C(C1=CC=C(C=C1)OC)C2(CCCCC2)O)=O	InChI=1S/C15H20O3/c1-18-13-7-5-12(6-8-13)14(11-16)15(17)9-3-2-4-10-15/h5-8,11,14,17H,2-4,9-10H2,1H3	GWUHRVOHFDNAQX-UHFFFAOYSA-N	C15H20O3	248.141
Venlafaxine-TP5	CN(C)CC(C1=CC(=C(C=C1)O)O)C2(CCCCC2)O	InChI=1S/C16H25NO3/c1-17(2)11-13(16(20)8-4-3-5-9-16)12-6-7-14(18)15(19)10-12/h6-7,10,13,18-20H,3-5,8-9,11H2,1-2H3	YEFVKRBTEMHJDG-UHFFFAOYSA-N	C16H25NO3	279.183
Venlafaxine-TP6	N(C)CC(C1=CC=C(C=C1)O)C2(CCCCC2)O	InChI=1S/C15H23NO2/c1-16-11-14(12-5-7-13(17)8-6-12)15(18)9-3-2-4-10-15/h5-8,14,16-18H,2-4,9-11H2,1H3	MMSWXJSQCAEDLK-UHFFFAOYSA-N	C15H23NO2	249.173
Venlafaxine-TP7	C(C(C1=CC=C(C=C1)O)C2(CCCCC2)O)=O	InChI=1S/C14H18O3/c15-10-13(11-4-6-12(16)7-5-11)14(17)8-2-1-3-9-14/h4-7,10,13,16-17H,1-3,8-9H2	VQEJEHYUPFWBTJ-UHFFFAOYSA-N	C14H18O3	234.126
Venlafaxine-TP8	NCC(C1=CC=C(C=C1)OC)C2(CCCCC2)O	InChI=1S/C15H23NO2/c1-18-13-7-5-12(6-8-13)14(11-16)15(17)9-3-2-4-10-15/h5-8,14,17H,2-4,9-11,16H2,1H3	SUQHIQRIIBKNOR-UHFFFAOYSA-N	C15H23NO2	249.173
Venlafaxine-TP10	C(=O)(C(c1ccc(cc1)OC)C1(CCCCC1)O)O	InChI=1S/C15H20O4/c1-19-12-7-5-11(6-8-12)13(14(16)17)15(18)9-3-2-4-10-15/h5-8,13,18H,2-4,9-10H2,1H3,(H,16,17)	FNZJKUBNHBBOEU-UHFFFAOYSA-N	C15H20O4	264.136

## Sheet: 2.Effluents TPs overlap PubChem
Table SE-2. Feature groups list with corresponding TP suspects that were detected in the effluents dataset and are also registered in the PubChem Transformation database. For more details on each parameter reported refer to the patRoon documentation (Ref.s 37, 38 of the main text).
name	group	formula	SMILES	InChI	InChIKey	neutralMass	sets	estIDLevel
2,6-Dichlorobenzamide-TP1	M190_R872_7396	C7H4Cl2O2	c1cc(c(c(c1)Cl)C(=O)O)Cl	InChI=1S/C7H4Cl2O2/c8-4-2-1-3-5(9)6(4)7(10)11/h1-3H,(H,10,11)	MRUDNSFOFOQZDA-UHFFFAOYSA-N	189.959	negative	3c
2,6-Dichlorobenzamide-TP1	M190_R948_7395	C7H4Cl2O2	c1cc(c(c(c1)Cl)C(=O)O)Cl	InChI=1S/C7H4Cl2O2/c8-4-2-1-3-5(9)6(4)7(10)11/h1-3H,(H,10,11)	MRUDNSFOFOQZDA-UHFFFAOYSA-N	189.959	negative	3c
Atenolol-TP4	M267_R430_21925	C14H21NO4	CC(C)NCC(COc1ccc(cc1)CC(=O)O)O	InChI=1S/C14H21NO4/c1-10(2)15-8-12(16)9-19-13-5-3-11(4-6-13)7-14(17)18/h3-6,10,12,15-16H,7-9H2,1-2H3,(H,17,18)	PUQIRTNPJRFRCZ-UHFFFAOYSA-N	267.147	positive	2a
Atrazine-TP4	M173_R1011_5096	C5H8ClN5	CCNC1=NC(=NC(=N1)Cl)N	InChI=1S/C5H8ClN5/c1-2-8-5-10-3(6)9-4(7)11-5/h2H2,1H3,(H3,7,8,9,10,11)	IVENSCMCQBJAKW-UHFFFAOYSA-N	173.047	positive	3a
Caffeine-TP1	M180_R188_6157	C7H8N4O2	CN1C=NC2=C1C(=O)N(C(=O)N2)C	InChI=1S/C7H8N4O2/c1-10-3-8-5-4(10)6(12)11(2)7(13)9-5/h3H,1-2H3,(H,9,13)	QUNWUDVFRNGTCO-UHFFFAOYSA-N	180.065	positive	3a
Caffeine-TP2	M180_R188_6157	C7H8N4O2	CN1C=NC2=C1C(=O)NC(=O)N2C	InChI=1S/C7H8N4O2/c1-10-3-8-5-4(10)6(12)9-7(13)11(5)2/h3H,1-2H3,(H,9,12,13)	YAPQBXQYLJRXSA-UHFFFAOYSA-N	180.065	positive	3c
Caffeine-TP3	M180_R188_6157	C7H8N4O2	N1C=NC2=C1C(=O)N(C(=O)N2C)C	InChI=1S/C7H8N4O2/c1-10-5-4(8-3-9-5)6(12)11(2)7(10)13/h3H,1-2H3,(H,8,9)	ZFXYFBGIUFBOJW-UHFFFAOYSA-N	180.065	positive	3a
Ethofumesate-TP12	M274_R423_23362	C11H14O6S	O=C(C(C1=C(O)C=CC(=C1)OS(=O)(=O)C)(C)C)O	InChI=1S/C11H14O6S/c1-11(2,10(13)14)8-6-7(4-5-9(8)12)17-18(3,15)16/h4-6,12H,1-3H3,(H,13,14)	BXTIAIHRXRNRNY-UHFFFAOYSA-N	274.051	negative	3c
Ethofumesate-TP12	M274_R465_23368	C11H14O6S	O=C(C(C1=C(O)C=CC(=C1)OS(=O)(=O)C)(C)C)O	InChI=1S/C11H14O6S/c1-11(2,10(13)14)8-6-7(4-5-9(8)12)17-18(3,15)16/h4-6,12H,1-3H3,(H,13,14)	BXTIAIHRXRNRNY-UHFFFAOYSA-N	274.051	negative	3c
Ethofumesate-TP12	M274_R507_23364	C11H14O6S	O=C(C(C1=C(O)C=CC(=C1)OS(=O)(=O)C)(C)C)O	InChI=1S/C11H14O6S/c1-11(2,10(13)14)8-6-7(4-5-9(8)12)17-18(3,15)16/h4-6,12H,1-3H3,(H,13,14)	BXTIAIHRXRNRNY-UHFFFAOYSA-N	274.051	negative	3c
Ethofumesate-TP2	M258_R381_19941	C11H14O5S	C1(C(C2=C(O1)C=CC(=C2)OS(=O)(=O)C)(C)C)O	InChI=1S/C11H14O5S/c1-11(2)8-6-7(16-17(3,13)14)4-5-9(8)15-10(11)12/h4-6,10,12H,1-3H3	KNHJTPLSWOEZHZ-UHFFFAOYSA-N	258.056	negative	3c
Ethofumesate-TP2	M258_R525_19921	C11H14O5S	C1(C(C2=C(O1)C=CC(=C2)OS(=O)(=O)C)(C)C)O	InChI=1S/C11H14O5S/c1-11(2)8-6-7(16-17(3,13)14)4-5-9(8)15-10(11)12/h4-6,10,12H,1-3H3	KNHJTPLSWOEZHZ-UHFFFAOYSA-N	258.056	negative	3c
Ethofumesate-TP2	M258_R546_19927	C11H14O5S	C1(C(C2=C(O1)C=CC(=C2)OS(=O)(=O)C)(C)C)O	InChI=1S/C11H14O5S/c1-11(2)8-6-7(16-17(3,13)14)4-5-9(8)15-10(11)12/h4-6,10,12H,1-3H3	KNHJTPLSWOEZHZ-UHFFFAOYSA-N	258.056	negative	3c
Ethofumesate-TP2	M258_R571_19930	C11H14O5S	C1(C(C2=C(O1)C=CC(=C2)OS(=O)(=O)C)(C)C)O	InChI=1S/C11H14O5S/c1-11(2)8-6-7(16-17(3,13)14)4-5-9(8)15-10(11)12/h4-6,10,12H,1-3H3	KNHJTPLSWOEZHZ-UHFFFAOYSA-N	258.056	negative	3c
Metolachlor-s-TP5	M249_R475_18247	C15H23NO2	CCC1=CC=CC(=C1N(C(C)COC)C(=O)C)C	InChI=1S/C15H23NO2/c1-6-14-9-7-8-11(2)15(14)16(13(4)17)12(3)10-18-5/h7-9,12H,6,10H2,1-5H3	AQQKRTUHCOLVTD-UHFFFAOYSA-N	249.173	positive	3c
Metoprolol-TP20	M267_R430_21925	C14H21NO4	CC(C)NCC(COc1ccc(cc1)CC(=O)O)O	InChI=1S/C14H21NO4/c1-10(2)15-8-12(16)9-19-13-5-3-11(4-6-13)7-14(17)18/h3-6,10,12,15-16H,7-9H2,1-2H3,(H,17,18)	PUQIRTNPJRFRCZ-UHFFFAOYSA-N	267.147	positive	2a
Prometon-TP3	M211_R555_10964	C9H17N5O	CC(C)NC1=NC(=NC(=N1)O)NC(C)C	InChI=1S/C9H17N5O/c1-5(2)10-7-12-8(11-6(3)4)14-9(15)13-7/h5-6H,1-4H3,(H3,10,11,12,13,14,15)	RUOTUMSRCIMLJK-UHFFFAOYSA-N	211.143	positive	3c
Prometryne-TP3	M211_R555_10964	C9H17N5O	CC(C)NC1=NC(=NC(=N1)O)NC(C)C	InChI=1S/C9H17N5O/c1-5(2)10-7-12-8(11-6(3)4)14-9(15)13-7/h5-6H,1-4H3,(H3,10,11,12,13,14,15)	RUOTUMSRCIMLJK-UHFFFAOYSA-N	211.143	positive	3c
Propazine-TP4	M211_R555_10964	C9H17N5O	CC(C)NC1=NC(=NC(=N1)O)NC(C)C	InChI=1S/C9H17N5O/c1-5(2)10-7-12-8(11-6(3)4)14-9(15)13-7/h5-6H,1-4H3,(H3,10,11,12,13,14,15)	RUOTUMSRCIMLJK-UHFFFAOYSA-N	211.143	positive	3c
Terbumeton-TP3	M211_R555_10964	C9H17N5O	CCNC1=NC(=NC(=N1)O)NC(C)(C)C	InChI=1S/C9H17N5O/c1-5-10-6-11-7(13-8(15)12-6)14-9(2,3)4/h5H2,1-4H3,(H3,10,11,12,13,14,15)	OYTCZOJKXCTBHG-UHFFFAOYSA-N	211.143	positive	3a
Venlafaxine-TP1	M263_R523_21150	C16H25NO2	CN(C)CC(C1=CC=C(C=C1)O)C2(CCCCC2)O	InChI=1S/C16H25NO2/c1-17(2)12-15(13-6-8-14(18)9-7-13)16(19)10-4-3-5-11-16/h6-9,15,18-19H,3-5,10-12H2,1-2H3	KYYIDSXMWOZKMP-UHFFFAOYSA-N	263.189	positive	3a
Venlafaxine-TP1	M263_R571_21152	C16H25NO2	CN(C)CC(C1=CC=C(C=C1)O)C2(CCCCC2)O	InChI=1S/C16H25NO2/c1-17(2)12-15(13-6-8-14(18)9-7-13)16(19)10-4-3-5-11-16/h6-9,15,18-19H,3-5,10-12H2,1-2H3	KYYIDSXMWOZKMP-UHFFFAOYSA-N	263.189	positive	3a
Venlafaxine-TP1	M263_R645_21149	C16H25NO2	CN(C)CC(C1=CC=C(C=C1)O)C2(CCCCC2)O	InChI=1S/C16H25NO2/c1-17(2)12-15(13-6-8-14(18)9-7-13)16(19)10-4-3-5-11-16/h6-9,15,18-19H,3-5,10-12H2,1-2H3	KYYIDSXMWOZKMP-UHFFFAOYSA-N	263.189	positive	3a
Venlafaxine-TP2	M263_R523_21150	C16H25NO2	N(C)CC(C1=CC=C(C=C1)OC)C2(CCCCC2)O	InChI=1S/C16H25NO2/c1-17-12-15(16(18)10-4-3-5-11-16)13-6-8-14(19-2)9-7-13/h6-9,15,17-18H,3-5,10-12H2,1-2H3	MKAFOJAJJMUXLW-UHFFFAOYSA-N	263.189	positive	3c
Venlafaxine-TP2	M263_R571_21152	C16H25NO2	N(C)CC(C1=CC=C(C=C1)OC)C2(CCCCC2)O	InChI=1S/C16H25NO2/c1-17-12-15(16(18)10-4-3-5-11-16)13-6-8-14(19-2)9-7-13/h6-9,15,17-18H,3-5,10-12H2,1-2H3	MKAFOJAJJMUXLW-UHFFFAOYSA-N	263.189	positive	3c
Venlafaxine-TP2	M263_R645_21149	C16H25NO2	N(C)CC(C1=CC=C(C=C1)OC)C2(CCCCC2)O	InChI=1S/C16H25NO2/c1-17-12-15(16(18)10-4-3-5-11-16)13-6-8-14(19-2)9-7-13/h6-9,15,17-18H,3-5,10-12H2,1-2H3	MKAFOJAJJMUXLW-UHFFFAOYSA-N	263.189	positive	3a
Venlafaxine-TP6	M249_R447_18244	C15H23NO2	N(C)CC(C1=CC=C(C=C1)O)C2(CCCCC2)O	InChI=1S/C15H23NO2/c1-16-11-14(12-5-7-13(17)8-6-12)15(18)9-3-2-4-10-15/h5-8,14,16-18H,2-4,9-11H2,1H3	MMSWXJSQCAEDLK-UHFFFAOYSA-N	249.173	positive	3c
Venlafaxine-TP6	M249_R510_18246	C15H23NO2	N(C)CC(C1=CC=C(C=C1)O)C2(CCCCC2)O	InChI=1S/C15H23NO2/c1-16-11-14(12-5-7-13(17)8-6-12)15(18)9-3-2-4-10-15/h5-8,14,16-18H,2-4,9-11H2,1H3	MMSWXJSQCAEDLK-UHFFFAOYSA-N	249.173	positive	3a
Venlafaxine-TP6	M249_R577_18250	C15H23NO2	N(C)CC(C1=CC=C(C=C1)O)C2(CCCCC2)O	InChI=1S/C15H23NO2/c1-16-11-14(12-5-7-13(17)8-6-12)15(18)9-3-2-4-10-15/h5-8,14,16-18H,2-4,9-11H2,1H3	MMSWXJSQCAEDLK-UHFFFAOYSA-N	249.173	positive	3c
Venlafaxine-TP8	M249_R447_18244	C15H23NO2	NCC(C1=CC=C(C=C1)OC)C2(CCCCC2)O	InChI=1S/C15H23NO2/c1-18-13-7-5-12(6-8-13)14(11-16)15(17)9-3-2-4-10-15/h5-8,14,17H,2-4,9-11,16H2,1H3	SUQHIQRIIBKNOR-UHFFFAOYSA-N	249.173	positive	3c
Venlafaxine-TP8	M249_R510_18246	C15H23NO2	NCC(C1=CC=C(C=C1)OC)C2(CCCCC2)O	InChI=1S/C15H23NO2/c1-18-13-7-5-12(6-8-13)14(11-16)15(17)9-3-2-4-10-15/h5-8,14,17H,2-4,9-11,16H2,1H3	SUQHIQRIIBKNOR-UHFFFAOYSA-N	249.173	positive	3a
Venlafaxine-TP8	M249_R577_18250	C15H23NO2	NCC(C1=CC=C(C=C1)OC)C2(CCCCC2)O	InChI=1S/C15H23NO2/c1-18-13-7-5-12(6-8-13)14(11-16)15(17)9-3-2-4-10-15/h5-8,14,17H,2-4,9-11,16H2,1H3	SUQHIQRIIBKNOR-UHFFFAOYSA-N	249.173	positive	3c

## Sheet: 3.Field TPs overlap PubChem
Table SE-3. Feature groups list with corresponding TP suspects that were detected in the field dataset and are also registered in the PubChem Transformation database. For more details on each parameter reported refer to the patRoon documentation (Ref.s 37, 38 of the main text).
name	group	formula	SMILES	InChI	InChIKey	neutralMass	sets	estIDLevel
2,6-Dichlorobenzamide-TP1	M190_R852_27551	C7H4Cl2O2	c1cc(c(c(c1)Cl)C(=O)O)Cl	InChI=1S/C7H4Cl2O2/c8-4-2-1-3-5(9)6(4)7(10)11/h1-3H,(H,10,11)	MRUDNSFOFOQZDA-UHFFFAOYSA-N	189.959	negative	3c
2,6-Dichlorobenzamide-TP1	M190_R871_27557	C7H4Cl2O2	c1cc(c(c(c1)Cl)C(=O)O)Cl	InChI=1S/C7H4Cl2O2/c8-4-2-1-3-5(9)6(4)7(10)11/h1-3H,(H,10,11)	MRUDNSFOFOQZDA-UHFFFAOYSA-N	189.959	negative	3c
2,6-Dichlorobenzamide-TP1	M190_R871_27559	C7H4Cl2O2	c1cc(c(c(c1)Cl)C(=O)O)Cl	InChI=1S/C7H4Cl2O2/c8-4-2-1-3-5(9)6(4)7(10)11/h1-3H,(H,10,11)	MRUDNSFOFOQZDA-UHFFFAOYSA-N	189.959	negative	3c
2,6-Dichlorobenzamide-TP1	M190_R872_27556	C7H4Cl2O2	c1cc(c(c(c1)Cl)C(=O)O)Cl	InChI=1S/C7H4Cl2O2/c8-4-2-1-3-5(9)6(4)7(10)11/h1-3H,(H,10,11)	MRUDNSFOFOQZDA-UHFFFAOYSA-N	189.959	negative	3c
2,6-Dichlorobenzamide-TP1	M190_R873_27558	C7H4Cl2O2	c1cc(c(c(c1)Cl)C(=O)O)Cl	InChI=1S/C7H4Cl2O2/c8-4-2-1-3-5(9)6(4)7(10)11/h1-3H,(H,10,11)	MRUDNSFOFOQZDA-UHFFFAOYSA-N	189.959	negative	3c
2,6-Dichlorobenzamide-TP1	M190_R876_27555	C7H4Cl2O2	c1cc(c(c(c1)Cl)C(=O)O)Cl	InChI=1S/C7H4Cl2O2/c8-4-2-1-3-5(9)6(4)7(10)11/h1-3H,(H,10,11)	MRUDNSFOFOQZDA-UHFFFAOYSA-N	189.959	negative	3c
2,6-Dichlorobenzamide-TP1	M190_R884_27554	C7H4Cl2O2	c1cc(c(c(c1)Cl)C(=O)O)Cl	InChI=1S/C7H4Cl2O2/c8-4-2-1-3-5(9)6(4)7(10)11/h1-3H,(H,10,11)	MRUDNSFOFOQZDA-UHFFFAOYSA-N	189.959	negative	3c
2,6-Dichlorobenzamide-TP1	M190_R902_27545	C7H4Cl2O2	c1cc(c(c(c1)Cl)C(=O)O)Cl	InChI=1S/C7H4Cl2O2/c8-4-2-1-3-5(9)6(4)7(10)11/h1-3H,(H,10,11)	MRUDNSFOFOQZDA-UHFFFAOYSA-N	189.959	negative	3c
2,6-Dichlorobenzamide-TP1	M190_R919_27548	C7H4Cl2O2	c1cc(c(c(c1)Cl)C(=O)O)Cl	InChI=1S/C7H4Cl2O2/c8-4-2-1-3-5(9)6(4)7(10)11/h1-3H,(H,10,11)	MRUDNSFOFOQZDA-UHFFFAOYSA-N	189.959	negative	3c
2,6-Dichlorobenzamide-TP1	M190_R932_27552	C7H4Cl2O2	c1cc(c(c(c1)Cl)C(=O)O)Cl	InChI=1S/C7H4Cl2O2/c8-4-2-1-3-5(9)6(4)7(10)11/h1-3H,(H,10,11)	MRUDNSFOFOQZDA-UHFFFAOYSA-N	189.959	negative	3c
Atenolol-TP4	M267_R429_70262	C14H21NO4	CC(C)NCC(COc1ccc(cc1)CC(=O)O)O	InChI=1S/C14H21NO4/c1-10(2)15-8-12(16)9-19-13-5-3-11(4-6-13)7-14(17)18/h3-6,10,12,15-16H,7-9H2,1-2H3,(H,17,18)	PUQIRTNPJRFRCZ-UHFFFAOYSA-N	267.147	positive	2a
Atrazine-TP4	M173_R1010_20618	C5H8ClN5	CCNC1=NC(=NC(=N1)Cl)N	InChI=1S/C5H8ClN5/c1-2-8-5-10-3(6)9-4(7)11-5/h2H2,1H3,(H3,7,8,9,10,11)	IVENSCMCQBJAKW-UHFFFAOYSA-N	173.047	positive	3a
Caffeine-TP1	M180_R185_23877	C7H8N4O2	CN1C=NC2=C1C(=O)N(C(=O)N2)C	InChI=1S/C7H8N4O2/c1-10-3-8-5-4(10)6(12)11(2)7(13)9-5/h3H,1-2H3,(H,9,13)	QUNWUDVFRNGTCO-UHFFFAOYSA-N	180.065	positive	3a
Caffeine-TP2	M180_R185_23877	C7H8N4O2	CN1C=NC2=C1C(=O)NC(=O)N2C	InChI=1S/C7H8N4O2/c1-10-3-8-5-4(10)6(12)9-7(13)11(5)2/h3H,1-2H3,(H,9,12,13)	YAPQBXQYLJRXSA-UHFFFAOYSA-N	180.065	positive	3c
Caffeine-TP3	M180_R185_23877	C7H8N4O2	N1C=NC2=C1C(=O)N(C(=O)N2C)C	InChI=1S/C7H8N4O2/c1-10-5-4(8-3-9-5)6(12)11(2)7(10)13/h3H,1-2H3,(H,8,9)	ZFXYFBGIUFBOJW-UHFFFAOYSA-N	180.065	positive	3a
DEET-TP2	M163_R305_15985	C10H13NO	CCNC(=O)C1=CC=CC(=C1)C	InChI=1S/C10H13NO/c1-3-11-10(12)9-6-4-5-8(2)7-9/h4-7H,3H2,1-2H3,(H,11,12)	FPINATACRXASTP-UHFFFAOYSA-N	163.1	positive	4b
Ethofumesate-TP12	M274_R138_74491	C11H14O6S	O=C(C(C1=C(O)C=CC(=C1)OS(=O)(=O)C)(C)C)O	InChI=1S/C11H14O6S/c1-11(2,10(13)14)8-6-7(4-5-9(8)12)17-18(3,15)16/h4-6,12H,1-3H3,(H,13,14)	BXTIAIHRXRNRNY-UHFFFAOYSA-N	274.051	negative	3c
Ethofumesate-TP12	M274_R419_74484	C11H14O6S	O=C(C(C1=C(O)C=CC(=C1)OS(=O)(=O)C)(C)C)O	InChI=1S/C11H14O6S/c1-11(2,10(13)14)8-6-7(4-5-9(8)12)17-18(3,15)16/h4-6,12H,1-3H3,(H,13,14)	BXTIAIHRXRNRNY-UHFFFAOYSA-N	274.051	negative	3c
Ethofumesate-TP12	M274_R451_74460	C11H14O6S	O=C(C(C1=C(O)C=CC(=C1)OS(=O)(=O)C)(C)C)O	InChI=1S/C11H14O6S/c1-11(2,10(13)14)8-6-7(4-5-9(8)12)17-18(3,15)16/h4-6,12H,1-3H3,(H,13,14)	BXTIAIHRXRNRNY-UHFFFAOYSA-N	274.051	negative	3c
Ethofumesate-TP12	M274_R462_74481	C11H14O6S	O=C(C(C1=C(O)C=CC(=C1)OS(=O)(=O)C)(C)C)O	InChI=1S/C11H14O6S/c1-11(2,10(13)14)8-6-7(4-5-9(8)12)17-18(3,15)16/h4-6,12H,1-3H3,(H,13,14)	BXTIAIHRXRNRNY-UHFFFAOYSA-N	274.051	negative	3c
Ethofumesate-TP12	M274_R473_74454	C11H14O6S	O=C(C(C1=C(O)C=CC(=C1)OS(=O)(=O)C)(C)C)O	InChI=1S/C11H14O6S/c1-11(2,10(13)14)8-6-7(4-5-9(8)12)17-18(3,15)16/h4-6,12H,1-3H3,(H,13,14)	BXTIAIHRXRNRNY-UHFFFAOYSA-N	274.051	negative	3c
Ethofumesate-TP12	M274_R480_74458	C11H14O6S	O=C(C(C1=C(O)C=CC(=C1)OS(=O)(=O)C)(C)C)O	InChI=1S/C11H14O6S/c1-11(2,10(13)14)8-6-7(4-5-9(8)12)17-18(3,15)16/h4-6,12H,1-3H3,(H,13,14)	BXTIAIHRXRNRNY-UHFFFAOYSA-N	274.051	negative	3c
Ethofumesate-TP12	M274_R489_74471	C11H14O6S	O=C(C(C1=C(O)C=CC(=C1)OS(=O)(=O)C)(C)C)O	InChI=1S/C11H14O6S/c1-11(2,10(13)14)8-6-7(4-5-9(8)12)17-18(3,15)16/h4-6,12H,1-3H3,(H,13,14)	BXTIAIHRXRNRNY-UHFFFAOYSA-N	274.051	negative	3c
Ethofumesate-TP12	M274_R510_74474	C11H14O6S	O=C(C(C1=C(O)C=CC(=C1)OS(=O)(=O)C)(C)C)O	InChI=1S/C11H14O6S/c1-11(2,10(13)14)8-6-7(4-5-9(8)12)17-18(3,15)16/h4-6,12H,1-3H3,(H,13,14)	BXTIAIHRXRNRNY-UHFFFAOYSA-N	274.051	negative	3c
Ethofumesate-TP12	M274_R517_74453	C11H14O6S	O=C(C(C1=C(O)C=CC(=C1)OS(=O)(=O)C)(C)C)O	InChI=1S/C11H14O6S/c1-11(2,10(13)14)8-6-7(4-5-9(8)12)17-18(3,15)16/h4-6,12H,1-3H3,(H,13,14)	BXTIAIHRXRNRNY-UHFFFAOYSA-N	274.051	negative	3c
Ethofumesate-TP12	M274_R527_74462	C11H14O6S	O=C(C(C1=C(O)C=CC(=C1)OS(=O)(=O)C)(C)C)O	InChI=1S/C11H14O6S/c1-11(2,10(13)14)8-6-7(4-5-9(8)12)17-18(3,15)16/h4-6,12H,1-3H3,(H,13,14)	BXTIAIHRXRNRNY-UHFFFAOYSA-N	274.051	negative	3c
Ethofumesate-TP2	M258_R378_64401	C11H14O5S	C1(C(C2=C(O1)C=CC(=C2)OS(=O)(=O)C)(C)C)O	InChI=1S/C11H14O5S/c1-11(2)8-6-7(16-17(3,13)14)4-5-9(8)15-10(11)12/h4-6,10,12H,1-3H3	KNHJTPLSWOEZHZ-UHFFFAOYSA-N	258.056	negative	3c
Ethofumesate-TP2	M258_R396_64427	C11H14O5S	C1(C(C2=C(O1)C=CC(=C2)OS(=O)(=O)C)(C)C)O	InChI=1S/C11H14O5S/c1-11(2)8-6-7(16-17(3,13)14)4-5-9(8)15-10(11)12/h4-6,10,12H,1-3H3	KNHJTPLSWOEZHZ-UHFFFAOYSA-N	258.056	negative	3c
Ethofumesate-TP2	M258_R460_64423	C11H14O5S	C1(C(C2=C(O1)C=CC(=C2)OS(=O)(=O)C)(C)C)O	InChI=1S/C11H14O5S/c1-11(2)8-6-7(16-17(3,13)14)4-5-9(8)15-10(11)12/h4-6,10,12H,1-3H3	KNHJTPLSWOEZHZ-UHFFFAOYSA-N	258.056	negative	3c
Ethofumesate-TP2	M258_R470_64424	C11H14O5S	C1(C(C2=C(O1)C=CC(=C2)OS(=O)(=O)C)(C)C)O	InChI=1S/C11H14O5S/c1-11(2)8-6-7(16-17(3,13)14)4-5-9(8)15-10(11)12/h4-6,10,12H,1-3H3	KNHJTPLSWOEZHZ-UHFFFAOYSA-N	258.056	negative	3c
Ethofumesate-TP2	M258_R492_64418	C11H14O5S	C1(C(C2=C(O1)C=CC(=C2)OS(=O)(=O)C)(C)C)O	InChI=1S/C11H14O5S/c1-11(2)8-6-7(16-17(3,13)14)4-5-9(8)15-10(11)12/h4-6,10,12H,1-3H3	KNHJTPLSWOEZHZ-UHFFFAOYSA-N	258.056	negative	3c
Ethofumesate-TP2	M258_R505_64358	C11H14O5S	C1(C(C2=C(O1)C=CC(=C2)OS(=O)(=O)C)(C)C)O	InChI=1S/C11H14O5S/c1-11(2)8-6-7(16-17(3,13)14)4-5-9(8)15-10(11)12/h4-6,10,12H,1-3H3	KNHJTPLSWOEZHZ-UHFFFAOYSA-N	258.056	negative	3c
Ethofumesate-TP2	M258_R519_64443	C11H14O5S	C1(C(C2=C(O1)C=CC(=C2)OS(=O)(=O)C)(C)C)O	InChI=1S/C11H14O5S/c1-11(2)8-6-7(16-17(3,13)14)4-5-9(8)15-10(11)12/h4-6,10,12H,1-3H3	KNHJTPLSWOEZHZ-UHFFFAOYSA-N	258.056	negative	3c
Ethofumesate-TP2	M258_R522_64391	C11H14O5S	C1(C(C2=C(O1)C=CC(=C2)OS(=O)(=O)C)(C)C)O	InChI=1S/C11H14O5S/c1-11(2)8-6-7(16-17(3,13)14)4-5-9(8)15-10(11)12/h4-6,10,12H,1-3H3	KNHJTPLSWOEZHZ-UHFFFAOYSA-N	258.056	negative	3c
Ethofumesate-TP2	M258_R532_64377	C11H14O5S	C1(C(C2=C(O1)C=CC(=C2)OS(=O)(=O)C)(C)C)O	InChI=1S/C11H14O5S/c1-11(2)8-6-7(16-17(3,13)14)4-5-9(8)15-10(11)12/h4-6,10,12H,1-3H3	KNHJTPLSWOEZHZ-UHFFFAOYSA-N	258.056	negative	3c
Ethofumesate-TP2	M258_R535_64362	C11H14O5S	C1(C(C2=C(O1)C=CC(=C2)OS(=O)(=O)C)(C)C)O	InChI=1S/C11H14O5S/c1-11(2)8-6-7(16-17(3,13)14)4-5-9(8)15-10(11)12/h4-6,10,12H,1-3H3	KNHJTPLSWOEZHZ-UHFFFAOYSA-N	258.056	negative	3c
Ethofumesate-TP2	M258_R543_64446	C11H14O5S	C1(C(C2=C(O1)C=CC(=C2)OS(=O)(=O)C)(C)C)O	InChI=1S/C11H14O5S/c1-11(2)8-6-7(16-17(3,13)14)4-5-9(8)15-10(11)12/h4-6,10,12H,1-3H3	KNHJTPLSWOEZHZ-UHFFFAOYSA-N	258.056	negative	3c
Ethofumesate-TP2	M258_R557_64355	C11H14O5S	C1(C(C2=C(O1)C=CC(=C2)OS(=O)(=O)C)(C)C)O	InChI=1S/C11H14O5S/c1-11(2)8-6-7(16-17(3,13)14)4-5-9(8)15-10(11)12/h4-6,10,12H,1-3H3	KNHJTPLSWOEZHZ-UHFFFAOYSA-N	258.056	negative	3c
Ethofumesate-TP2	M258_R568_64416	C11H14O5S	C1(C(C2=C(O1)C=CC(=C2)OS(=O)(=O)C)(C)C)O	InChI=1S/C11H14O5S/c1-11(2)8-6-7(16-17(3,13)14)4-5-9(8)15-10(11)12/h4-6,10,12H,1-3H3	KNHJTPLSWOEZHZ-UHFFFAOYSA-N	258.056	negative	3c
Ethofumesate-TP2	M258_R569_64412	C11H14O5S	C1(C(C2=C(O1)C=CC(=C2)OS(=O)(=O)C)(C)C)O	InChI=1S/C11H14O5S/c1-11(2)8-6-7(16-17(3,13)14)4-5-9(8)15-10(11)12/h4-6,10,12H,1-3H3	KNHJTPLSWOEZHZ-UHFFFAOYSA-N	258.056	negative	3c
Ethofumesate-TP2	M258_R572_64370	C11H14O5S	C1(C(C2=C(O1)C=CC(=C2)OS(=O)(=O)C)(C)C)O	InChI=1S/C11H14O5S/c1-11(2)8-6-7(16-17(3,13)14)4-5-9(8)15-10(11)12/h4-6,10,12H,1-3H3	KNHJTPLSWOEZHZ-UHFFFAOYSA-N	258.056	negative	3c
Ethofumesate-TP2	M258_R576_64393	C11H14O5S	C1(C(C2=C(O1)C=CC(=C2)OS(=O)(=O)C)(C)C)O	InChI=1S/C11H14O5S/c1-11(2)8-6-7(16-17(3,13)14)4-5-9(8)15-10(11)12/h4-6,10,12H,1-3H3	KNHJTPLSWOEZHZ-UHFFFAOYSA-N	258.056	negative	3c
Ethofumesate-TP2	M258_R597_64374	C11H14O5S	C1(C(C2=C(O1)C=CC(=C2)OS(=O)(=O)C)(C)C)O	InChI=1S/C11H14O5S/c1-11(2)8-6-7(16-17(3,13)14)4-5-9(8)15-10(11)12/h4-6,10,12H,1-3H3	KNHJTPLSWOEZHZ-UHFFFAOYSA-N	258.056	negative	3c
Ethofumesate-TP2	M258_R605_64400	C11H14O5S	C1(C(C2=C(O1)C=CC(=C2)OS(=O)(=O)C)(C)C)O	InChI=1S/C11H14O5S/c1-11(2)8-6-7(16-17(3,13)14)4-5-9(8)15-10(11)12/h4-6,10,12H,1-3H3	KNHJTPLSWOEZHZ-UHFFFAOYSA-N	258.056	negative	3c
Ethofumesate-TP4	M256_R473_63131	C11H12O5S	O=C1C(C2=C(O1)C=CC(=C2)OS(=O)(=O)C)(C)C	InChI=1S/C11H12O5S/c1-11(2)8-6-7(16-17(3,13)14)4-5-9(8)15-10(11)12/h4-6H,1-3H3	CXWYCAYNZXSHTF-UHFFFAOYSA-N	256.041	negative	3c
Ethofumesate-TP4	M256_R517_63105	C11H12O5S	O=C1C(C2=C(O1)C=CC(=C2)OS(=O)(=O)C)(C)C	InChI=1S/C11H12O5S/c1-11(2)8-6-7(16-17(3,13)14)4-5-9(8)15-10(11)12/h4-6H,1-3H3	CXWYCAYNZXSHTF-UHFFFAOYSA-N	256.041	negative	3c
MCPB-TP5	M200_R897_32577	C9H9ClO3	CC1=C(C=CC(=C1)Cl)OCC(O)=O	InChI=1S/C9H9ClO3/c1-6-4-7(10)2-3-8(6)13-5-9(11)12/h2-4H,5H2,1H3,(H,11,12)	WHKUVVPPKQRRBV-UHFFFAOYSA-N	200.024	negative	2a
Metolachlor-s-TP5	M249_R1090_58593	C15H23NO2	CCC1=CC=CC(=C1N(C(C)COC)C(=O)C)C	InChI=1S/C15H23NO2/c1-6-14-9-7-8-11(2)15(14)16(13(4)17)12(3)10-18-5/h7-9,12H,6,10H2,1-5H3	AQQKRTUHCOLVTD-UHFFFAOYSA-N	249.173	negative	3c
Metolachlor-s-TP5	M249_R776_58595	C15H23NO2	CCC1=CC=CC(=C1N(C(C)COC)C(=O)C)C	InChI=1S/C15H23NO2/c1-6-14-9-7-8-11(2)15(14)16(13(4)17)12(3)10-18-5/h7-9,12H,6,10H2,1-5H3	AQQKRTUHCOLVTD-UHFFFAOYSA-N	249.173	positive	3c
Metoprolol-TP20	M267_R429_70262	C14H21NO4	CC(C)NCC(COc1ccc(cc1)CC(=O)O)O	InChI=1S/C14H21NO4/c1-10(2)15-8-12(16)9-19-13-5-3-11(4-6-13)7-14(17)18/h3-6,10,12,15-16H,7-9H2,1-2H3,(H,17,18)	PUQIRTNPJRFRCZ-UHFFFAOYSA-N	267.147	positive	2a
Metoprolol-TP6	M253_R873_61365	C14H23NO3	CC(C)NCC(COC1=CC=C(C=C1)CCO)O	InChI=1S/C14H23NO3/c1-11(2)15-9-13(17)10-18-14-5-3-12(4-6-14)7-8-16/h3-6,11,13,15-17H,7-10H2,1-2H3	CUKXSBOAIJILRY-UHFFFAOYSA-N	253.168	positive	3c
Nicosulfuron-TP2	M229_R212_47509	C8H11N3O3S	CN(C)C(=O)C1=C(N=CC=C1)S(=O)(=O)N	InChI=1S/C8H11N3O3S/c1-11(2)8(12)6-4-3-5-10-7(6)15(9,13)14/h3-5H,1-2H3,(H2,9,13,14)	WYFKZPLSYVJLRB-UHFFFAOYSA-N	229.052	positive	3c
Prometon-TP3	M211_R553_38265	C9H17N5O	CC(C)NC1=NC(=NC(=N1)O)NC(C)C	InChI=1S/C9H17N5O/c1-5(2)10-7-12-8(11-6(3)4)14-9(15)13-7/h5-6H,1-4H3,(H3,10,11,12,13,14,15)	RUOTUMSRCIMLJK-UHFFFAOYSA-N	211.143	positive	3c
Prometryne-TP3	M211_R553_38265	C9H17N5O	CC(C)NC1=NC(=NC(=N1)O)NC(C)C	InChI=1S/C9H17N5O/c1-5(2)10-7-12-8(11-6(3)4)14-9(15)13-7/h5-6H,1-4H3,(H3,10,11,12,13,14,15)	RUOTUMSRCIMLJK-UHFFFAOYSA-N	211.143	positive	3c
Propazine-TP4	M211_R553_38265	C9H17N5O	CC(C)NC1=NC(=NC(=N1)O)NC(C)C	InChI=1S/C9H17N5O/c1-5(2)10-7-12-8(11-6(3)4)14-9(15)13-7/h5-6H,1-4H3,(H3,10,11,12,13,14,15)	RUOTUMSRCIMLJK-UHFFFAOYSA-N	211.143	positive	3c
Terbumeton-TP3	M211_R553_38265	C9H17N5O	CCNC1=NC(=NC(=N1)O)NC(C)(C)C	InChI=1S/C9H17N5O/c1-5-10-6-11-7(13-8(15)12-6)14-9(2,3)4/h5H2,1-4H3,(H3,10,11,12,13,14,15)	OYTCZOJKXCTBHG-UHFFFAOYSA-N	211.143	positive	3a
Venlafaxine-TP1	M263_R1038_67722	C16H25NO2	CN(C)CC(C1=CC=C(C=C1)O)C2(CCCCC2)O	InChI=1S/C16H25NO2/c1-17(2)12-15(13-6-8-14(18)9-7-13)16(19)10-4-3-5-11-16/h6-9,15,18-19H,3-5,10-12H2,1-2H3	KYYIDSXMWOZKMP-UHFFFAOYSA-N	263.189	positive	3c
Venlafaxine-TP1	M263_R521_67718	C16H25NO2	CN(C)CC(C1=CC=C(C=C1)O)C2(CCCCC2)O	InChI=1S/C16H25NO2/c1-17(2)12-15(13-6-8-14(18)9-7-13)16(19)10-4-3-5-11-16/h6-9,15,18-19H,3-5,10-12H2,1-2H3	KYYIDSXMWOZKMP-UHFFFAOYSA-N	263.189	positive	3a
Venlafaxine-TP1	M263_R568_67736	C16H25NO2	CN(C)CC(C1=CC=C(C=C1)O)C2(CCCCC2)O	InChI=1S/C16H25NO2/c1-17(2)12-15(13-6-8-14(18)9-7-13)16(19)10-4-3-5-11-16/h6-9,15,18-19H,3-5,10-12H2,1-2H3	KYYIDSXMWOZKMP-UHFFFAOYSA-N	263.189	positive	3a
Venlafaxine-TP1	M263_R642_67712	C16H25NO2	CN(C)CC(C1=CC=C(C=C1)O)C2(CCCCC2)O	InChI=1S/C16H25NO2/c1-17(2)12-15(13-6-8-14(18)9-7-13)16(19)10-4-3-5-11-16/h6-9,15,18-19H,3-5,10-12H2,1-2H3	KYYIDSXMWOZKMP-UHFFFAOYSA-N	263.189	positive	3a
Venlafaxine-TP1	M263_R949_67711	C16H25NO2	CN(C)CC(C1=CC=C(C=C1)O)C2(CCCCC2)O	InChI=1S/C16H25NO2/c1-17(2)12-15(13-6-8-14(18)9-7-13)16(19)10-4-3-5-11-16/h6-9,15,18-19H,3-5,10-12H2,1-2H3	KYYIDSXMWOZKMP-UHFFFAOYSA-N	263.189	positive	3c
Venlafaxine-TP1	M263_R962_67733	C16H25NO2	CN(C)CC(C1=CC=C(C=C1)O)C2(CCCCC2)O	InChI=1S/C16H25NO2/c1-17(2)12-15(13-6-8-14(18)9-7-13)16(19)10-4-3-5-11-16/h6-9,15,18-19H,3-5,10-12H2,1-2H3	KYYIDSXMWOZKMP-UHFFFAOYSA-N	263.189	positive	3c
Venlafaxine-TP2	M263_R1038_67722	C16H25NO2	N(C)CC(C1=CC=C(C=C1)OC)C2(CCCCC2)O	InChI=1S/C16H25NO2/c1-17-12-15(16(18)10-4-3-5-11-16)13-6-8-14(19-2)9-7-13/h6-9,15,17-18H,3-5,10-12H2,1-2H3	MKAFOJAJJMUXLW-UHFFFAOYSA-N	263.189	positive	3c
Venlafaxine-TP2	M263_R521_67718	C16H25NO2	N(C)CC(C1=CC=C(C=C1)OC)C2(CCCCC2)O	InChI=1S/C16H25NO2/c1-17-12-15(16(18)10-4-3-5-11-16)13-6-8-14(19-2)9-7-13/h6-9,15,17-18H,3-5,10-12H2,1-2H3	MKAFOJAJJMUXLW-UHFFFAOYSA-N	263.189	positive	3c
Venlafaxine-TP2	M263_R568_67736	C16H25NO2	N(C)CC(C1=CC=C(C=C1)OC)C2(CCCCC2)O	InChI=1S/C16H25NO2/c1-17-12-15(16(18)10-4-3-5-11-16)13-6-8-14(19-2)9-7-13/h6-9,15,17-18H,3-5,10-12H2,1-2H3	MKAFOJAJJMUXLW-UHFFFAOYSA-N	263.189	positive	3c
Venlafaxine-TP2	M263_R642_67712	C16H25NO2	N(C)CC(C1=CC=C(C=C1)OC)C2(CCCCC2)O	InChI=1S/C16H25NO2/c1-17-12-15(16(18)10-4-3-5-11-16)13-6-8-14(19-2)9-7-13/h6-9,15,17-18H,3-5,10-12H2,1-2H3	MKAFOJAJJMUXLW-UHFFFAOYSA-N	263.189	positive	3a
Venlafaxine-TP2	M263_R949_67711	C16H25NO2	N(C)CC(C1=CC=C(C=C1)OC)C2(CCCCC2)O	InChI=1S/C16H25NO2/c1-17-12-15(16(18)10-4-3-5-11-16)13-6-8-14(19-2)9-7-13/h6-9,15,17-18H,3-5,10-12H2,1-2H3	MKAFOJAJJMUXLW-UHFFFAOYSA-N	263.189	positive	3c
Venlafaxine-TP2	M263_R962_67733	C16H25NO2	N(C)CC(C1=CC=C(C=C1)OC)C2(CCCCC2)O	InChI=1S/C16H25NO2/c1-17-12-15(16(18)10-4-3-5-11-16)13-6-8-14(19-2)9-7-13/h6-9,15,17-18H,3-5,10-12H2,1-2H3	MKAFOJAJJMUXLW-UHFFFAOYSA-N	263.189	positive	3c
Venlafaxine-TP6	M249_R1090_58593	C15H23NO2	N(C)CC(C1=CC=C(C=C1)O)C2(CCCCC2)O	InChI=1S/C15H23NO2/c1-16-11-14(12-5-7-13(17)8-6-12)15(18)9-3-2-4-10-15/h5-8,14,16-18H,2-4,9-11H2,1H3	MMSWXJSQCAEDLK-UHFFFAOYSA-N	249.173	negative	3c
Venlafaxine-TP6	M249_R445_58596	C15H23NO2	N(C)CC(C1=CC=C(C=C1)O)C2(CCCCC2)O	InChI=1S/C15H23NO2/c1-16-11-14(12-5-7-13(17)8-6-12)15(18)9-3-2-4-10-15/h5-8,14,16-18H,2-4,9-11H2,1H3	MMSWXJSQCAEDLK-UHFFFAOYSA-N	249.173	positive	3c
Venlafaxine-TP6	M249_R507_58598	C15H23NO2	N(C)CC(C1=CC=C(C=C1)O)C2(CCCCC2)O	InChI=1S/C15H23NO2/c1-16-11-14(12-5-7-13(17)8-6-12)15(18)9-3-2-4-10-15/h5-8,14,16-18H,2-4,9-11H2,1H3	MMSWXJSQCAEDLK-UHFFFAOYSA-N	249.173	positive	3a
Venlafaxine-TP6	M249_R575_58616	C15H23NO2	N(C)CC(C1=CC=C(C=C1)O)C2(CCCCC2)O	InChI=1S/C15H23NO2/c1-16-11-14(12-5-7-13(17)8-6-12)15(18)9-3-2-4-10-15/h5-8,14,16-18H,2-4,9-11H2,1H3	MMSWXJSQCAEDLK-UHFFFAOYSA-N	249.173	positive	3c
Venlafaxine-TP6	M249_R646_58597	C15H23NO2	N(C)CC(C1=CC=C(C=C1)O)C2(CCCCC2)O	InChI=1S/C15H23NO2/c1-16-11-14(12-5-7-13(17)8-6-12)15(18)9-3-2-4-10-15/h5-8,14,16-18H,2-4,9-11H2,1H3	MMSWXJSQCAEDLK-UHFFFAOYSA-N	249.173	positive	3c
Venlafaxine-TP6	M249_R776_58595	C15H23NO2	N(C)CC(C1=CC=C(C=C1)O)C2(CCCCC2)O	InChI=1S/C15H23NO2/c1-16-11-14(12-5-7-13(17)8-6-12)15(18)9-3-2-4-10-15/h5-8,14,16-18H,2-4,9-11H2,1H3	MMSWXJSQCAEDLK-UHFFFAOYSA-N	249.173	positive	3c
Venlafaxine-TP8	M249_R1090_58593	C15H23NO2	NCC(C1=CC=C(C=C1)OC)C2(CCCCC2)O	InChI=1S/C15H23NO2/c1-18-13-7-5-12(6-8-13)14(11-16)15(17)9-3-2-4-10-15/h5-8,14,17H,2-4,9-11,16H2,1H3	SUQHIQRIIBKNOR-UHFFFAOYSA-N	249.173	negative	3c
Venlafaxine-TP8	M249_R445_58596	C15H23NO2	NCC(C1=CC=C(C=C1)OC)C2(CCCCC2)O	InChI=1S/C15H23NO2/c1-18-13-7-5-12(6-8-13)14(11-16)15(17)9-3-2-4-10-15/h5-8,14,17H,2-4,9-11,16H2,1H3	SUQHIQRIIBKNOR-UHFFFAOYSA-N	249.173	positive	3c
Venlafaxine-TP8	M249_R507_58598	C15H23NO2	NCC(C1=CC=C(C=C1)OC)C2(CCCCC2)O	InChI=1S/C15H23NO2/c1-18-13-7-5-12(6-8-13)14(11-16)15(17)9-3-2-4-10-15/h5-8,14,17H,2-4,9-11,16H2,1H3	SUQHIQRIIBKNOR-UHFFFAOYSA-N	249.173	positive	3c
Venlafaxine-TP8	M249_R575_58616	C15H23NO2	NCC(C1=CC=C(C=C1)OC)C2(CCCCC2)O	InChI=1S/C15H23NO2/c1-18-13-7-5-12(6-8-13)14(11-16)15(17)9-3-2-4-10-15/h5-8,14,17H,2-4,9-11,16H2,1H3	SUQHIQRIIBKNOR-UHFFFAOYSA-N	249.173	positive	3c
Venlafaxine-TP8	M249_R646_58597	C15H23NO2	NCC(C1=CC=C(C=C1)OC)C2(CCCCC2)O	InChI=1S/C15H23NO2/c1-18-13-7-5-12(6-8-13)14(11-16)15(17)9-3-2-4-10-15/h5-8,14,17H,2-4,9-11,16H2,1H3	SUQHIQRIIBKNOR-UHFFFAOYSA-N	249.173	positive	3c
Venlafaxine-TP8	M249_R776_58595	C15H23NO2	NCC(C1=CC=C(C=C1)OC)C2(CCCCC2)O	InChI=1S/C15H23NO2/c1-18-13-7-5-12(6-8-13)14(11-16)15(17)9-3-2-4-10-15/h5-8,14,17H,2-4,9-11,16H2,1H3	SUQHIQRIIBKNOR-UHFFFAOYSA-N	249.173	positive	3c

## Sheet: 4.Effluent results
Table SE-4. Results of the effluents dataset NTA obtained from the HTML report. The feature groups were filtered by the steps reported in the Materials and Methods section. Columns "PC/TP", "Type", "2017" and "2019" were manually added to further treat the data and indicate the class and type of OMP and the presence in the two analysed years, respectively. In the "susp_estIDLevel" column, the ID …
susp_name	PC/TP	Type	group	ret	mz	adduct	neutralMass	susp_estIDLevel	susp_sets	Effluent_3Jul2017+	Effluent_11Jul2019+	Effluent_3Jul2017-	Effluent_11Jul2019-	2017	2019	susp_InChIKey
1H-benzotriazole	PC	Industrial chemical	M119_R480_537	8	119.048	[M+H]+,[M-H]-	119.048	1	positive	1402076	2209644	0	0	1	1	QRUDEWIWKLJBPS-UHFFFAOYSA-N
1-Hydroxyibuprofen-TP1	TP	Pharmaceutical	M220_R807_12565	13.46	220.11	[M+H]+,[M-H]-	220.11	3c	positive	0	217295	0	0	0	1	RCINGEKPKJQCMO-UHFFFAOYSA-N
1-Hydroxyibuprofen-TP4	TP	Pharmaceutical	M252_R934_18844	15.57	252.1	[M-H]-	252.1	3c	negative	0	0	0	112188	0	1	SRKRLYXNZGADJR-UHFFFAOYSA-N
2-(Methylamino)pyridine	PC	Pharmaceutical	M108_R138_153	2.3	108.069	[M+H]+	108.069	4b	positive	0	261126	0	0	0	1	SVEUVITYHIHZQE-UHFFFAOYSA-N
2-(Methylamino)pyridine-TP1	TP	Pharmaceutical	M140_R138_1737	2.3	140.059	[M+H]+	140.059	4b	positive	0	211251	0	0	0	1	OAGNUBLPJNDPMW-UHFFFAOYSA-N
2-(Methylamino)pyridine-TP3	TP	Pharmaceutical	M126_R145_873	2.42	126.043	[M+H]+	126.043	4b	positive	212203	118842	0	0	1	1	LSUQPKQNTHKZLS-UHFFFAOYSA-N
2,6-Dichlorobenzamide-TP1	TP	Pesticide	M190_R948_7395	15.81	189.959	[M-H]-	189.959	3c	negative	0	0	0	190193	0	1	MRUDNSFOFOQZDA-UHFFFAOYSA-N
2,6-Dichlorobenzamide-TP4	TP	Pesticide	M121_R138_626	2.3	121.053	[M+H]+	121.053	4b	positive	0	291569	0	0	0	1	KXDAEFPNCMNJSK-UHFFFAOYSA-N
3-Hydroxycarbamazepine	PC	Pharmaceutical	M252_R700_18821	11.66	252.09	[M+H]+,[M-H]-	252.09	1	positive,negative	339424	629563	0	158232	1	1	QQCFBZCATDIWTH-UHFFFAOYSA-N
3-Hydroxycarbamazepine-TP1	TP	Pharmaceutical	M209_R580_10606	9.67	209.084	[M+H]+	209.084	3c	positive	273732	521240	0	0	1	1	NBDSPFLUFKHKAB-UHFFFAOYSA-N
3-Hydroxycarbamazepine-TP3	TP	Pharmaceutical	M254_R696_19217	11.6	254.105	[M+H]+	254.105	3c	positive	420743	442990	0	0	1	1	LZQVOLMWNAOTQH-UHFFFAOYSA-N
4,6-Dinitro-o-cresol-TP45	TP	Pesticide	M138_R310_1620	5.17	138.079	[M+H]+	138.079	3c	positive	0	188279	0	0	0	1	WSVFDPKNANXQKM-UHFFFAOYSA-N
4,6-Dinitro-o-cresol-TP46	TP	Pesticide	M139_R403_1696	6.71	139.063	[M-H]-	139.063	3c	negative	0	0	0	247735	0	1	BGFGFBXEFWPKBP-UHFFFAOYSA-N
4-Hydroxyquinoline	PC	Industrial chemical	M145_R361_2024	6.01	145.053	[M+H]+	145.053	1	positive	0	197176	0	0	0	1	PMZDQRJGMBOQBF-UHFFFAOYSA-N
Acesulfame	PC	Industrial chemical	M163_R192_3729	3.21	162.994	[M-H]-	162.994	2a	negative	0	0	106161	0	1	0	YGCFIWIQZPHFLU-UHFFFAOYSA-N
Ametryn-TP13	TP	Pesticide	M156_R138_2987	2.3	156.065	[M+H]+	156.065	4b	positive	0	175409	0	0	0	1	ILHRXTGGTUPFJR-UHFFFAOYSA-N
Ametryn-TP16	TP	Pesticide	M170_R138_4461	2.3	170.08	[M+H]+	170.08	4b	positive	242717	439793	0	0	1	1	DBFMBHXVWIURSV-UHFFFAOYSA-N
Ametryn-TP18	TP	Pesticide	M155_R555_2864	9.25	155.081	[M+H]+	155.081	3c	positive	0	123218	0	0	0	1	XRVCXZWINJOORX-UHFFFAOYSA-N
Atenolol-TP1	TP	Pharmaceutical	M264_R1092_21384	18.2	264.147	[M+H]+	264.147	3c	positive	0	117653	0	0	0	1	SXJUENPYXDHTLC-UHFFFAOYSA-N
Atenolol-TP13	TP	Pharmaceutical	M221_R158_12707	2.64	221.069	[M+H]+,[M-H]-	221.069	3c	positive	0	189853	0	0	0	1	QJQRFHBGFAIIKM-UHFFFAOYSA-N
Atenolol-TP2	TP	Pharmaceutical	M131_R139_1126	2.31	131.095	[M+H]+	131.095	3c	positive	1782305	318579	0	0	1	1	ZHLXGCCCUUAPJK-UHFFFAOYSA-N
Atenolol-TP3	TP	Pharmaceutical	M151_R336_2509	5.6	151.063	[M+H]+	151.063	3c	positive	0	102508	0	0	0	1	YBPAYPRLUDCSEY-UHFFFAOYSA-N
Atenolol-TP4	TP	Pharmaceutical	M267_R430_21925	7.17	267.147	[M+H]+	267.147	2a	positive	4444756	3507176	0	0	1	1	PUQIRTNPJRFRCZ-UHFFFAOYSA-N
Atrazine	PC	Pesticide	M215_R873_11530	14.54	215.094	[M+H]+	215.094	2a	positive	0	139193	0	0	0	1	MXWJVTOOROXGIU-UHFFFAOYSA-N
Atrazine-TP4	TP	Pesticide	M173_R1011_5096	16.84	173.047	[M+H]+	173.047	3a	positive	0	151230	0	0	0	1	IVENSCMCQBJAKW-UHFFFAOYSA-N
Bentazon	PC	Pesticide	M240_R868_16320	14.47	240.057	[M-H]-	240.057	1	negative	0	0	0	121480	0	1	ZOMSMJKLGFBRBS-UHFFFAOYSA-N
Bezafibrate-TP15	TP	Pharmaceutical	M222_R760_12926	12.67	222.089	[M-H]-	222.089	3c	negative	0	0	120569	267831	1	1	RTNGRCPNGRWCPJ-UHFFFAOYSA-N
Bezafibrate-TP5	TP	Pharmaceutical	M224_R774_13348	12.89	224.105	[M+H]+,[M-H]-	224.105	3c	negative	0	0	0	226891	0	1	FXJUEABMXGETGQ-UHFFFAOYSA-N
Caffeine	PC	Pharmaceutical	M194_R412_8117	6.87	194.08	[M+H]+	194.08	1	positive	235438	0	0	0	1	0	RYYVLZVUVIJVGH-UHFFFAOYSA-N
Caffeine-TP1	TP	Pharmaceutical	M180_R188_6157	3.14	180.065	[M+H]+,[M-H]-	180.065	3a	positive	0	144919	0	0	0	1	QUNWUDVFRNGTCO-UHFFFAOYSA-N
Carbamazepine	PC	Pharmaceutical	M236_R795_15594	13.24	236.095	[M+H]+	236.095	1	positive	4656450	6836150	0	0	1	1	FFGPTBGBLSHEPO-UHFFFAOYSA-N
Carbamazepine-TP3	TP	Pharmaceutical	M238_R549_16037	9.15	238.111	[M+H]+	238.111	3c	positive	0	307491	0	0	0	1	PHNLCHMJDSSPDQ-UHFFFAOYSA-N
Clindamycin	PC	Pharmaceutical	M424_R641_47463	10.69	424.18	[M+H]+	424.18	1	positive	0	301395	0	0	0	1	KDLRVYVGXIQJDK-UHFFFAOYSA-N
Clindamycin-TP1	TP	Pharmaceutical	M422_R859_47292	14.31	422.162	[M+H]+,[M-H]-	422.162	3c	positive,negative	112321	811060	0	146308	1	1	NFLRRALAUQKYKI-UHFFFAOYSA-N
Clindamycin-TP10	TP	Pharmaceutical	M440_R539_48710	8.98	440.175	[M+H]+	440.175	3c	positive	146822	598450	0	0	1	1	XSLGFIQRVCXUEU-UHFFFAOYSA-N
Clindamycin-TP11	TP	Pharmaceutical	M170_R661_4490	11.01	170.142	[M+H]+	170.142	3c	positive	180853	280388	0	0	1	1	XGRUMIVSCDLWCM-UHFFFAOYSA-N
Clindamycin-TP15	TP	Pharmaceutical	M410_R651_46048	10.84	410.164	[M+H]+	410.164	3c	positive	0	369546	0	0	0	1	WMUVARXTAJKEEK-UHFFFAOYSA-N
Clindamycin-TP16	TP	Pharmaceutical	M420_R776_47108	12.93	420.147	[M+H]+	420.147	3c	positive	0	141757	0	0	0	1	NPJVTBBWMZXSAV-UHFFFAOYSA-N
Clindamycin-TP20	TP	Pharmaceutical	M438_R717_48587	11.95	438.159	[M+H]+,[M-H]-	438.159	3c	positive,negative	0	189537	0	111178	0	1	QOHINDZLPQYOSM-UHFFFAOYSA-N
Clindamycin-TP59	TP	Pharmaceutical	M426_R550_47569	9.17	426.159	[M+H]+	426.159	3c	positive	0	241987	0	0	0	1	QSFZMVOJBIRRPK-UHFFFAOYSA-N
Clindamycin-TP8	TP	Pharmaceutical	M171_R390_4532	6.5	171.126	[M+H]+	171.126	3c	positive	2969444	4614662	0	0	1	1	MAWGMRQFCUEYCT-UHFFFAOYSA-N
Clomazone-TP3	TP	Pesticide	M207_R264_10289	4.39	207.126	[M+H]+	207.126	3c	positive	275881	0	0	0	1	0	KQGVRQFVMXEZKO-UHFFFAOYSA-N
Cyanazine-TP13	TP	Pesticide	M194_R549_8121	9.15	194.092	[M+H]+	194.092	3c	positive	319035	585405	0	0	1	1	OJLSSMBDTSONFO-UHFFFAOYSA-N
DEET	PC	Pesticide	M191_R889_7677	14.82	191.131	[M+H]+	191.131	1	positive	3037218	1765779	0	0	1	1	MMOXZBCLCQITDF-UHFFFAOYSA-N
DEET-TP11	TP	Pesticide	M135_R138_1386	2.3	135.068	[M+H]+	135.068	4b	positive	321685	224532	0	0	1	1	WGRPQCFFBRDZFV-UHFFFAOYSA-N
DEET-TP16	TP	Pesticide	M170_R418_4449	6.97	170.058	[M+H]+	170.058	3c	positive	469525	494515	0	0	1	1	AXRMZRLNCOVFJZ-UHFFFAOYSA-N
Diclofenac	PC	Pharmaceutical	M295_R1099_27898	18.32	295.017	[M+H]+,[M-H]-	295.017	1	positive,negative	186508	479948	0	237860	1	1	DCOPUUMXTXDBNB-UHFFFAOYSA-N
Dimethametryn-TP18	TP	Pesticide	M198_R213_8761	3.55	198.112	[M+H]+	198.112	3c	positive	0	161312	0	0	0	1	SWLODHJCSGBYCO-UHFFFAOYSA-N
Dimethametryn-TP9	TP	Pesticide	M213_R699_11246	11.66	213.105	[M+H]+	213.105	3c	positive	0	138311	0	0	0	1	JSQOFKKMKAZLEN-UHFFFAOYSA-N
Dimethanamid-p-TP17	TP	Pharmaceutical	M185_R347_6808	5.78	185.051	[M+H]+	185.051	3c	positive	0	146395	0	0	0	1	KAMYCIHZGHVDJU-UHFFFAOYSA-N
Dimethanamid-p-TP6	TP	Pharmaceutical	M292_R645_27270	10.76	292.077	[M-H]-	292.077	3c	negative	0	0	0	210641	0	1	ATIURGGBGPIIIS-UHFFFAOYSA-N
Diuron	PC	Pesticide	M232_R904_14685	15.06	232.017	[M+H]+,[M-H]-	232.017	1	positive	113276	0	0	0	1	0	XMTQQYYKAHVGBJ-UHFFFAOYSA-N
Diuron-TP7	TP	Pesticide	M164_R152_3895	2.53	164.095	[M+H]+	164.095	3c	positive	381216	829884	0	0	1	1	XXOYNJXVWVNOOJ-UHFFFAOYSA-N
Ethofumesate-TP11	TP	Pesticide	M302_R578_29393	9.63	302.082	[M-H]-	302.082	3c	negative	0	0	258323	483535	1	1	GMFGJJJWGWWQQM-UHFFFAOYSA-N
Ethofumesate-TP12	TP	Pesticide	M274_R423_23362	7.05	274.051	[M-H]-	274.051	3c	negative	0	0	241636	231727	1	1	BXTIAIHRXRNRNY-UHFFFAOYSA-N
Ethofumesate-TP2	TP	Pesticide	M258_R525_19921	8.76	258.056	[M-H]-	258.056	3c	negative	0	0	893835	785294	1	1	KNHJTPLSWOEZHZ-UHFFFAOYSA-N
Fenuron-TP2	TP	Pesticide	M137_R138_1485	2.3	137.048	[M+H]+	137.048	4b	positive	0	331338	0	0	0	1	PWXJULSLLONQHY-UHFFFAOYSA-N
Fenuron-TP3	TP	Pesticide	M150_R134_2430	2.23	150.079	[M+H]+	150.079	4b	positive	109386	0	0	0	1	0	SQBHGDSDVWCPHN-UHFFFAOYSA-N
Fenuron-TP7	TP	Pesticide	M136_R138_1437	2.3	136.064	[M+H]+	136.064	4b	positive	132674	0	0	0	1	0	LUBJCRLGQSPQNN-UHFFFAOYSA-N
Fipronil	PC	Pesticide	M436_R1193_48373	19.88	435.939	[M-H]-	435.939	1	negative	0	0	134144	0	1	0	ZOCSXAVNDGMNBV-UHFFFAOYSA-N
Furosemide	PC	Pharmaceutical	M330_R806_35116	13.44	330.007	[M-H]-	330.007	1	negative	0	0	0	327738	0	1	ZZUFCTLCJUWOSV-UHFFFAOYSA-N
Ibuprofen-TP1	TP	Pharmaceutical	M238_R807_16058	13.44	238.121	[M+H]+,[M-H]-	238.121	3c	negative	0	0	0	741496	0	1	HQZZOJCEVMUMBO-UHFFFAOYSA-N
Imidacloprid	PC	Pharmaceutical	M255_R599_19341	9.98	255.052	[M+H]+,[M-H]-	255.052	2a	positive	0	130129	0	0	0	1	YWTYJOPNNQFBPC-UHFFFAOYSA-N
Linuron-TP7	TP	Pesticide	M180_R453_6197	7.56	180.09	[M+H]+	180.09	3c	positive	227767	148254	0	0	1	1	NNEWRFHYQPTQKR-UHFFFAOYSA-N
MCPA-TP3	TP	Pesticide	M166_R636_4077	10.6	166.063	[M+H]+	166.063	3c	positive	245001	0	0	0	1	0	QJVXBRUGKLCUMY-UHFFFAOYSA-N
MCPP-TP3	TP	Pesticide	M214_R989_11322	16.49	214.04	[M-H]-	214.04	2a	negative	0	0	0	102863	0	1	WNTGYJSOUMFZEP-UHFFFAOYSA-N
Metolachlor-s-TP1	TP	Pesticide	M265_R357_21584	5.96	265.168	[M+H]+	265.168	3c	positive	442348	106819	0	0	1	1	YRHZCHBPHOEWCA-UHFFFAOYSA-N
Metolachlor-s-TP14	TP	Pesticide	M193_R248_8003	4.14	193.11	[M+H]+	193.11	3c	positive	355684	358871	0	0	1	1	MXMPHDJVYOMMTN-UHFFFAOYSA-N
Metolachlor-s-TP42	TP	Pesticide	M191_R851_7676	14.18	191.131	[M+H]+	191.131	4a	positive	0	182707	0	0	0	1	JZGSLTWUHTZSAZ-UHFFFAOYSA-N
Metolachlor-s-TP5	TP	Pesticide	M249_R475_18247	7.91	249.173	[M+H]+	249.173	3c	positive	845809	267763	0	0	1	1	AQQKRTUHCOLVTD-UHFFFAOYSA-N
Metoprolol	PC	Pharmaceutical	M267_R568_21961	9.47	267.184	[M+H]+	267.184	1	positive	25946270	33515308	0	0	1	1	IUBSYMUCCVWXPE-UHFFFAOYSA-N
Metoprolol-TP14	TP	Pharmaceutical	M251_R457_18673	7.62	251.152	[M+H]+	251.152	3c	positive	1361144	1190830	0	0	1	1	QUNGROYSDTXNCP-UHFFFAOYSA-N
Metoprolol-TP21	TP	Pharmaceutical	M211_R616_10939	10.26	211.121	[M+H]+	211.121	3c	positive	0	132300	0	0	0	1	MQLSASYHMILKDF-UHFFFAOYSA-N
Metoprolol-TP26	TP	Pharmaceutical	M209_R399_10616	6.66	209.105	[M+H]+	209.105	3c	positive	122968	135931	0	0	1	1	BNSBNXNZXSPQBW-UHFFFAOYSA-N
Metribuzin-TP15	TP	Pesticide	M246_R885_17474	14.75	246.079	[M+H]+,[M-H]-	246.079	3c	positive	122884	248578	0	0	1	1	QAKOCSYSHLCJCP-UHFFFAOYSA-N
N-Phenyl urea-TP3	TP	Industrial chemical	M125_R138_831	2.3	125.048	[M+H]+	125.048	4b	positive	112085	399010	0	0	1	1	KDHUXRBROABJBC-UHFFFAOYSA-N
N-Phenyl urea-TP5	TP	Industrial chemical	M127_R138_929	2.3	127.063	[M+H]+	127.063	4b	positive	288240	0	0	0	1	0	LAUIVQUVYQPERB-UHFFFAOYSA-N
Paracetamol-TP2	TP	Pharmaceutical	M109_R138_170	2.3	109.053	[M+H]+	109.053	4b	positive	186521	461810	0	0	1	1	PLIKAWJENQZMHA-UHFFFAOYSA-N
Prometon-TP6	TP	Pesticide	M184_R208_6727	3.46	184.096	[M+H]+	184.096	3c	positive	0	245175	0	0	0	1	KAKBQGVYAARHQL-UHFFFAOYSA-N
Sotalol-TP1	TP	Pharmaceutical	M270_R910_22522	15.17	270.104	[M+H]+,[M-H]-	270.104	3c	positive,negative	119822	200894	100099	172279	1	1	BKXGLPPAZWSLEH-UHFFFAOYSA-N
Sulfamethazine-TP7	TP	Pharmaceutical	M300_R912_28890	15.21	300.067	[M+H]+	300.067	3c	positive	365696	829575	0	0	1	1	IEWFRHWBRSJNMQ-HWKANZROSA-N
Sulfamethoxazole	PC	Pharmaceutical	M253_R645_18991	10.75	253.052	[M+H]+	253.052	1	positive	0	220759	0	0	0	1	JLKIGFTWXXRPMT-UHFFFAOYSA-N
Terbacil-TP2	TP	Pesticide	M233_R447_14939	7.46	233.069	[M+H]+,[M-H]-	233.069	3c	positive	117018	265499	0	0	1	1	VOVDMBXDBBAJDS-UHFFFAOYSA-N
Terbumeton-TP3	TP	Pesticide	M211_R555_10964	9.25	211.143	[M+H]+,[M-H]-	211.143	3a	positive	334436	1197982	0	0	1	1	OYTCZOJKXCTBHG-UHFFFAOYSA-N
Tramadol	PC	Pharmaceutical	M263_R571_21152	9.51	263.189	[M+H]+	263.189	1	positive	2040099	4174830	0	0	1	1	TVYLLZQTGLZFBW-UHFFFAOYSA-N
Tramadol-TP1	TP	Pharmaceutical	M249_R447_18244	7.44	249.173	[M+H]+	249.173	3c	positive	1229879	2896263	0	0	1	1	UWJUQVWARXYRCG-UHFFFAOYSA-N
Tramadol-TP11	TP	Pharmaceutical	M265_R389_21586	6.48	265.168	[M+H]+,[M-H]-	265.168	3c	positive	1048503	4441226	0	0	1	1	HHESPUVCOWESTN-UHFFFAOYSA-N
Tramadol-TP12	TP	Pharmaceutical	M235_R409_15427	6.82	235.157	[M+H]+	235.157	3a	positive	224685	0	0	0	1	0	QNPPIKMBCJUUTG-UHFFFAOYSA-N
Tramadol-TP15	TP	Pharmaceutical	M250_R663_18461	11.04	250.121	[M+H]+,[M-H]-	250.121	3c	positive,negative	0	230238	0	110344	0	1	JKGOIBVCCSOWOW-UHFFFAOYSA-N
Tramadol-TP17	TP	Pharmaceutical	M279_R443_24590	7.38	279.183	[M+H]+	279.183	3c	positive	0	114099	0	0	0	1	SOJXZLPBYDVRJX-UHFFFAOYSA-N
Tramadol-TP2	TP	Pharmaceutical	M249_R510_18246	8.5	249.173	[M+H]+	249.173	3a	positive	456145	889824	0	0	1	1	VUMQHLSPUAFKKK-UHFFFAOYSA-N
Tramadol-TP8	TP	Pharmaceutical	M235_R457_15425	7.61	235.157	[M+H]+	235.157	3c	positive	341425	903157	0	0	1	1	CJXNQQLTDXASSR-UHFFFAOYSA-N
Triethyl phosphate	PC	Industrial chemical	M182_R658_6440	10.97	182.071	[M+H]+	182.071	1	positive	0	2244344	0	0	0	1	DQWPFSLDHJDLRL-UHFFFAOYSA-N
Triethyl phosphate-TP2	TP	Industrial chemical	M154_R658_2766	10.97	154.039	[M+H]+	154.039	4b	positive	0	666000	0	0	0	1	UCQFCFPECQILOL-UHFFFAOYSA-N
Triethyl phosphate-TP5	TP	Industrial chemical	M126_R658_869	10.97	126.008	[M+H]+	126.008	3c	positive	0	221206	0	0	0	1	ZJXZSIYSNXKHEA-UHFFFAOYSA-N
Trimethoprim	PC	Pharmaceutical	M290_R473_26995	7.88	290.138	[M+H]+	290.138	1	positive	596906	637028	0	0	1	1	IEDVJHCEMCRBQM-UHFFFAOYSA-N
Trimethoprim-TP1	TP	Pharmaceutical	M276_R386_23933	6.43	276.122	[M+H]+	276.122	3c	positive	0	104587	0	0	0	1	HWBPOLWLLFXEJY-UHFFFAOYSA-N
Venlafaxine	PC	Pharmaceutical	M277_R662_24173	11.03	277.204	[M+H]+	277.204	1	positive	1940133	3332642	0	0	1	1	PNVNVHUZROJLTJ-UHFFFAOYSA-N
Venlafaxine-TP1	TP	Pharmaceutical	M263_R645_21149	10.75	263.188	[M+H]+	263.188	3a	positive	234662	316819	0	0	1	1	KYYIDSXMWOZKMP-UHFFFAOYSA-N
Venlafaxine-TP10	TP	Pharmaceutical	M264_R1010_21370	16.84	264.136	[M-H]-	264.136	3c	negative	0	0	334901	324971	1	1	FNZJKUBNHBBOEU-UHFFFAOYSA-N

## Sheet: 5.Field results
Table SE-5. Results of the field samples dataset NTA obtained from the HTML report. The feature groups were filtered by the steps reported in the Materials and Methods section. Columns "PC/TP" and "Type" were manually added to further treat the data and indicate the class and type of OMP, respectively. In the "susp_estIDLevel" column, the ID level of each suspect is shown. OMPs that were detected…
group	ret	mz	adduct	neutralMass	susp_name	PC/TP	Type	susp_estIDLevel	BetRH_3Jul2017+	BetMF1_3Jul2017+	BetMF2_3Jul2017+	BetMF3_3Jul2017+	CloseRH_3Jul2017+	CloseMF1_3Jul2017+	CloseMF2_3Jul2017+	CloseMF3_3Jul2017+	BetRH_7Oct2019+	BetMF1_7Oct2019+	BetMF2_7Oct2019+	BetMF3_7Oct2019+	CloseRH_7Oct2019+	CloseMF1_7Oct2019+	CloseMF2_7Oct2019+	CloseMF3_7Oct2019+	CloseRH_7Oct2019-	CloseMF1_7Oct2019-	CloseMF2_7Oct2019-	CloseMF3_7Oct2019-	BetRH_3Jul2017-	BetMF1_3Jul2017-	BetMF2_3Jul2017-	BetMF3_3Jul2017-	CloseRH_3Jul2017-	CloseMF1_3Jul2017-	CloseMF2_3Jul2017-	CloseMF3_3Jul2017-	BetMF1_7Oct2019-	BetMF2_7Oct2019-	BetMF3_7Oct2019-	BetRH_7Oct2019-
M109_R137_1228	2.29	109.053	[M+H]+	109.053	Paracetamol-TP2	TP	Pharmaceutical	4b	0	0	0	0	0	0	0	119616	0	0	0	0	0	0	0	0	0	0	0	0	0	0	0	0	0	0	0	0	0	0	0	0
M119_R477_3341	7.95	119.048	[M+H]+,[M-H]-	119.048	1H-benzotriazole	PC	Industrial chemical	1	0	0	150370	0	325842	1006648	1833074	490655	0	327985	269363	154721	0	1273736	196183	1876482	0	0	0	0	0	0	0	0	0	0	0	0	0	0	0	0
M121_R542_3696	9.04	121.053	[M+H]+	121.053	2,6-Dichlorobenzamide-TP4	TP	Pesticide	3c	1874249	0	0	0	1792270	0	0	0	1671956	0	0	0	1715483	0	0	0	0	0	0	0	0	0	0	0	0	0	0	0	0	0	0	0
M122_R821_3830	13.68	122.073	[M+H]+	122.073	Gemfibrozil-TP1	TP	Pharmaceutical	4b	0	0	0	0	0	0	0	0	170239	0	0	0	0	0	0	0	0	0	0	0	0	0	0	0	0	0	0	0	0	0	0	0
M125_R138_4635	2.29	125.048	[M+H]+	125.048	N-Phenyl urea-TP3	TP	Industrial chemical	4b	0	0	0	0	0	0	0	143003	0	0	0	0	0	0	0	0	0	0	0	0	0	0	0	0	0	0	0	0	0	0	0	0
M126_R137_4735	2.29	126.043	[M+H]+	126.043	2-(Methylamino)pyridine-TP3	TP	Pharmaceutical	4b	0	0	0	0	0	108200	0	0	0	0	0	0	0	0	0	0	0	0	0	0	0	0	0	0	0	0	0	0	0	0	0	0
M126_R656_4729	10.93	126.008	[M+H]+	126.008	Triethyl phosphate-TP5	TP	Industrial chemical	3c	0	0	0	0	0	0	151662	100196	0	146102	189917	114901	0	0	0	0	0	0	0	0	0	0	0	0	0	0	0	0	0	0	0	0
M127_R139_4959	2.32	127.063	[M+H]+	127.063	N-Phenyl urea-TP5	TP	Industrial chemical	4b	0	0	0	0	0	0	0	0	0	0	0	0	136895	0	0	0	0	0	0	0	0	0	0	0	0	0	0	0	0	0	0	0
M131_R138_5921	2.3	131.095	[M+H]+	131.095	Atenolol-TP2	TP	Pharmaceutical	4b	0	379539	172196	0	0	0	208620	115103	0	0	0	0	0	162404	0	0	0	0	0	0	0	0	0	0	0	0	0	0	0	0	0	0
M135_R583_6903	9.72	135.068	[M+H]+	135.068	DEET-TP11	TP	Pesticide	4b	0	0	0	0	0	0	100880	0	0	0	0	0	0	0	0	0	0	0	0	0	0	0	0	0	0	0	0	0	0	0	0	0
M136_R138_7082	2.3	136.064	[M+H]+	136.064	Fenuron-TP7	TP	Pesticide	4b	0	0	0	0	0	0	0	120368	0	0	0	0	0	0	0	0	0	0	0	0	0	0	0	0	0	0	0	0	0	0	0	0
M136_R565_7101	9.41	136.089	[M+H]+	136.089	Clofibric acid-TP9	TP	Pharmaceutical	3c	0	0	0	110688	0	0	0	0	0	0	0	0	170992	0	0	0	0	0	0	0	0	0	0	0	0	0	0	0	0	0	0	0
M137_R137_7326	2.29	137.048	[M+H]+,[M-H]-	137.048	Fenuron-TP2	TP	Pesticide	4b	0	0	0	0	0	123013	110787	127673	0	0	0	0	0	0	0	0	0	0	0	0	0	0	0	0	0	0	0	0	0	0	0	0
M139_R419_8009	6.99	139.063	[M-H]-	139.063	4,6-Dinitro-o-cresol-TP46	TP	Pesticide	3c	0	0	0	0	0	0	0	0	0	0	0	0	0	0	0	0	0	0	0	0	130677	0	0	0	0	0	0	0	0	0	0	0
M140_R137_8301	2.29	140.059	[M+H]+	140.059	2-(Methylamino)pyridine-TP1	TP	Pharmaceutical	4b	0	0	0	0	0	152964	0	0	0	114791	0	0	0	124268	0	348983	0	0	0	0	0	0	0	0	0	0	0	0	0	0	0	0
M142_R456_8981	7.6	142.049	[M+H]+	142.049	Desmetryne-TP12	TP	Pesticide	4b	0	0	0	149257	0	0	0	0	0	0	0	0	107148	0	0	0	0	0	0	0	0	0	0	0	0	0	0	0	0	0	0	0
M145_R361_9760	6.02	145.053	[M+H]+	145.053	4-Hydroxyquinoline	PC	Industrial chemical	1	0	103690	0	0	0	116759	106301	0	0	0	0	0	0	0	0	111194	0	0	0	0	0	0	0	0	0	0	0	0	0	0	0	0
M150_R138_11344	2.3	150.079	[M+H]+	150.079	Fenuron-TP3	TP	Pesticide	4b	0	0	0	0	0	0	0	0	0	0	0	0	0	139148	0	0	0	0	0	0	0	0	0	0	0	0	0	0	0	0	0	0
M151_R143_11641	2.38	151.063	[M+H]+	151.063	Atenolol-TP3	TP	Pharmaceutical	4b	0	164866	0	0	0	0	0	0	0	0	0	0	0	0	0	0	0	0	0	0	0	0	0	0	0	0	0	0	0	0	0	0
M152_R722_11887	12.04	152.084	[M+H]+	152.084	Metoprolol-TP3	TP	Pharmaceutical	3c	0	0	0	0	0	0	0	131894	0	0	0	0	0	0	0	0	0	0	0	0	0	0	0	0	0	0	0	0	0	0	0	0
M154_R656_12395	10.93	154.039	[M+H]+	154.039	Triethyl phosphate-TP2	TP	Industrial chemical	4b	0	301169	240402	0	284464	286130	478904	268069	0	428304	563557	354484	0	0	0	0	0	0	0	0	0	0	0	0	0	0	0	0	0	0	0	0
M155_R553_12650	9.22	155.081	[M+H]+	155.081	Ametryn-TP18	TP	Pesticide	3c	0	0	0	0	0	0	112837	0	0	0	0	0	0	0	0	0	0	0	0	0	0	0	0	0	0	0	0	0	0	0	0	0
M162_R988_15593	16.47	162.141	[M+H]+	162.141	Ibuprofen-TP2	TP	Pharmaceutical	3c	102375	0	0	0	142682	0	0	0	0	0	0	0	228550	0	0	0	0	0	0	0	0	0	0	0	0	0	0	0	0	0	0	0
M163_R187_15855	3.11	162.994	[M-H]-	162.994	Acesulfame	PC	Industrial chemical	2a	0	0	0	0	0	0	0	0	0	0	0	0	0	0	0	0	0	0	0	0	0	0	0	0	0	166191	0	0	0	0	0	0
M163_R305_15985	5.08	163.1	[M+H]+	163.1	DEET-TP2	TP	Pesticide	4b	0	0	0	0	121613	0	0	0	205621	0	0	0	0	0	0	0	0	0	0	0	0	0	0	0	0	0	0	0	0	0	0	0
M164_R567_16395	9.45	164.095	[M+H]+	164.095	Diuron-TP7	TP	Pesticide	2a	9661219	0	0	0	8045176	0	0	0	7307093	0	0	0	8973129	0	190454	116409	0	0	0	0	0	0	0	0	0	0	0	0	0	0	0	0
M168_R421_17897	7.01	168.079	[M+H]+,[M-H]-	168.079	Propoxur-TP8	TP	Pesticide	3c	0	0	192936	0	0	0	0	0	0	0	0	0	0	0	0	0	0	0	0	0	0	0	0	0	0	0	0	0	0	0	0	0
M170_R151_18470	2.51	170.08	[M+H]+	170.08	Ametryn-TP16	TP	Pesticide	3c	0	0	0	0	0	0	0	0	0	0	0	0	103384	0	0	0	0	0	0	0	0	0	0	0	0	0	0	0	0	0	0	0
M170_R660_18627	11	170.142	[M+H]+	170.142	Clindamycin-TP11	TP	Pharmaceutical	3c	0	4433658	3013010	4764670	0	3394809	2050266	4492192	973610	396087	1099750	792394	1023400	401093	1826452	2041888	0	0	0	0	0	0	0	0	0	0	0	0	0	0	0	0
M171_R390_18752	6.5	171.126	[M+H]+	171.126	Clindamycin-TP8	TP	Pharmaceutical	3c	0	568047	419924	0	0	2092490	4561042	3147738	0	2416668	0	348233	0	230179	248782	680499	0	0	0	0	0	0	0	0	0	0	0	0	0	0	0	0
M173_R1010_20618	16.83	173.047	[M+H]+	173.047	Atrazine-TP4	TP	Pesticide	3a	0	0	0	0	295656	181076	358131	0	0	0	0	0	0	0	0	0	0	0	0	0	0	0	0	0	0	0	0	0	0	0	0	0
M173_R141_20612	2.35	173.015	[M+H]+,[M-H]-	173.015	Sulfamethazine-TP4	TP	Pharmaceutical	2a	0	0	0	0	0	0	0	0	0	0	0	0	0	0	0	0	0	0	0	0	0	145413	0	0	0	159192	0	0	0	0	0	0
M177_R155_22883	2.59	177.115	[M+H]+	177.115	Metolachlor-s-TP26	TP	Pesticide	3c	0	0	0	0	0	0	0	0	0	0	0	0	0	0	0	152695	0	0	0	0	0	0	0	0	0	0	0	0	0	0	0	0
M180_R185_23877	3.09	180.065	[M+H]+,[M-H]-	180.065	Caffeine-TP1	TP	Pharmaceutical	3a	0	0	0	0	0	241169	0	0	0	0	0	0	0	118750	0	0	0	0	0	0	0	0	0	0	0	0	0	0	0	0	0	0
M180_R385_23952	6.41	180.09	[M+H]+	180.09	Linuron-TP7	TP	Pesticide	3c	152395	0	0	0	0	0	0	0	301874	0	0	0	0	0	0	0	0	0	0	0	0	0	0	0	0	0	0	0	0	0	0	0
M180_R461_23894	7.68	180.079	[M+H]+	180.079	Clofibric acid-TP2	TP	Pharmaceutical	3c	0	0	0	0	0	0	0	0	0	0	0	0	170877	0	0	0	0	0	0	0	0	0	0	0	0	0	0	0	0	0	0	0
M182_R156_24696	2.6	182.106	[M+H]+	182.106	Terbacil-TP1	TP	Pesticide	3c	0	0	0	0	141688	0	286445	140356	0	0	0	0	0	0	0	0	0	0	0	0	0	0	0	0	0	0	0	0	0	0	0	0
M182_R656_24606	10.93	182.071	[M+H]+	182.071	Triethyl phosphate	PC	Industrial chemical	1	0	0	0	0	0	0	1560938	0	0	0	1908861	0	0	0	0	0	0	0	0	0	0	0	0	0	0	0	0	0	0	0	0	0
M184_R379_25469	6.31	184.096	[M+H]+,[M-H]-	184.096	Prometon-TP6	TP	Pesticide	3c	0	0	0	0	0	0	0	0	0	0	0	0	159348	0	111443	0	130180	0	117513	0	0	0	0	0	0	0	0	0	0	0	0	0
M186_R756_26280	12.6	185.992	[M-H]-	185.992	HFPO-DA-TP3	TP	Industrial chemical	3c	0	0	0	0	0	0	0	0	0	0	0	0	0	0	0	0	0	0	0	112449	0	0	0	0	0	0	0	0	0	0	0	0
M188_R519_27009	8.65	188.095	[M+H]+	188.095	Antipyrine	PC	Pharmaceutical	1	0	0	0	0	0	0	0	0	0	0	0	0	0	0	0	162009	0	0	0	0	0	0	0	0	0	0	0	0	0	0	0	0
M190_R902_27545	15.03	189.959	[M-H]-	189.959	2,6-Dichlorobenzamide-TP1	TP	Pesticide	3c	0	0	0	0	0	0	0	0	0	0	0	0	0	0	0	0	0	0	0	0	0	0	0	0	0	0	0	0	0	0	7095962	0
M191_R888_28168	14.8	191.131	[M+H]+	191.131	DEET	PC	Pesticide	1	0	519483	989753	182342	0	2256610	2833808	1903013	0	883313	924058	549336	0	377658	206922	634856	0	0	0	0	0	0	0	0	0	0	0	0	0	0	0	0
M191_R999_28167	16.65	191.131	[M+H]+	191.131	Metolachlor-s-TP42	TP	Pesticide	3c	1194214	0	0	0	1002550	0	0	0	1353910	0	0	0	1375308	0	0	0	0	0	0	0	0	0	0	0	0	0	0	0	0	0	0	0
M193_R1037_29116	17.29	193.11	[M+H]+,[M-H]-	193.11	Metolachlor-s-TP14	TP	Pesticide	3c	1223580	0	0	0	625641	0	247344	172898	255533	148870	0	0	104267	0	0	0	0	0	0	0	0	0	0	0	0	0	212437	0	130110	0	0	0
M193_R861_29148	14.34	193.147	[M+H]+	193.147	Metolachlor-s-TP22	TP	Pesticide	3c	0	150773	110959	140013	0	123847	0	143454	0	0	0	0	219920	210607	204449	202601	0	0	0	0	0	0	0	0	0	0	0	0	0	0	0	0
M194_R411_29373	6.85	194.08	[M+H]+	194.08	Caffeine	PC	Pharmaceutical	1	0	209694	0	100375	0	159773	117647	227672	0	0	0	0	0	101031	0	0	0	0	0	0	0	0	0	0	0	0	0	0	0	0	0	0
M194_R547_29379	9.12	194.092	[M+H]+	194.092	Cyanazine-TP13	TP	Pesticide	3c	0	0	0	0	0	463819	153965	0	0	0	0	0	0	0	0	0	0	0	0	0	0	0	0	0	0	0	0	0	0	0	0	0
M194_R710_29653	11.83	194.131	[M+H]+	194.131	Ibuprofen-TP9	TP	Pharmaceutical	3c	0	134423	0	0	0	0	0	0	0	0	0	0	0	0	0	0	0	0	0	0	0	0	0	0	0	0	0	0	0	0	0	0
M194_R837_29431	13.95	194.094	[M+H]+	194.094	MCPB-TP3	TP	Pesticide	3c	0	0	0	0	0	0	0	0	0	0	0	0	176479	0	0	0	0	0	0	0	0	0	0	0	0	0	0	0	0	0	0	0
M198_R131_31382	2.18	198.075	[M-H]-	198.075	Nicosulfuron-TP5	TP	Pesticide	3c	0	0	0	0	0	0	0	0	0	0	0	0	0	0	0	0	0	0	0	0	0	0	0	0	0	0	164411	0	150470	0	0	0
M198_R455_31477	7.59	198.112	[M+H]+,[M-H]-	198.112	Dimethametryn-TP18	TP	Pesticide	3c	0	0	0	195157	0	0	0	0	0	0	0	0	211405	103855	205894	0	110908	0	0	0	0	0	0	161591	0	0	0	0	0	0	0	0
M200_R897_32577	14.94	200.024	[M-H]-	200.024	MCPB-TP5	TP	Pesticide	2a	0	0	0	0	0	0	0	0	0	0	0	0	0	0	0	0	0	0	0	0	0	0	0	0	0	0	0	100685	0	0	0	0
M206_R576_35544	9.6	206.094	[M+H]+	206.094	Climbazole-TP9	TP	Pharmaceutical	3c	0	0	0	150082	0	0	0	0	0	0	0	0	0	0	0	0	0	0	0	0	0	0	0	0	0	0	0	0	0	0	0	0
M207_R949_36261	15.82	207.162	[M+H]+	207.162	Metolachlor-s-TP10	TP	Pesticide	3c	481381	0	0	0	249916	0	0	0	0	0	0	0	0	0	0	0	0	0	0	0	0	0	0	0	0	0	0	0	0	0	0	0
M209_R455_37243	7.58	209.105	[M+H]+	209.105	Metoprolol-TP26	TP	Pharmaceutical	3c	186795	0	0	301094	149942	0	0	0	0	0	0	0	624409	0	0	0	0	0	0	0	0	0	0	0	0	0	0	0	0	0	0	0
M209_R579_37203	9.65	209.084	[M+H]+	209.084	3-Hydroxycarbamazepine-TP1	TP	Pharmaceutical	3c	0	157241	212003	0	279732	183935	463099	283076	0	0	107147	126348	0	0	0	0	0	0	0	0	0	0	0	0	0	0	0	0	0	0	0	0
M210_R693_37742	11.56	210.126	[M+H]+,[M-H]-	210.126	1-Hydroxyibuprofen-TP12	TP	Pharmaceutical	3c	0	0	0	0	0	0	0	0	169801	0	0	0	164412	0	0	0	0	0	0	0	0	0	0	0	0	0	0	0	0	0	0	0
M211_R483_38218	8.06	211.121	[M+H]+	211.121	Metoprolol-TP21	TP	Pharmaceutical	3c	0	0	0	131617	0	0	0	0	0	0	0	0	284558	0	0	0	0	0	0	0	0	0	0	0	0	0	0	0	0	0	0	0
M211_R553_38265	9.22	211.143	[M+H]+,[M-H]-	211.143	Terbumeton-TP3	TP	Pesticide	3a	0	0	0	0	248441	459583	1027090	0	0	0	0	0	546124	1385108	0	781567	0	0	0	0	0	0	0	0	0	0	0	0	0	0	0	0
M214_R801_39356	13.35	214.023	[M-H]-	214.023	4,6-Dinitro-o-cresol-TP1	TP	Pesticide	3c	0	0	0	0	0	0	0	0	0	0	0	0	0	0	0	0	0	0	0	161816	0	0	0	0	0	0	0	0	0	0	0	0
M214_R992_39390	16.53	214.04	[M-H]-	214.04	MCPP-TP3	TP	Pesticide	2a	0	0	0	0	0	0	0	0	0	0	0	0	0	0	0	0	0	0	0	0	0	0	0	0	0	0	133289	0	0	0	0	0
M217_R410_41025	6.84	217.131	[M+H]+,[M-H]-	217.131	Sotalol-TP19	TP	Pharmaceutical	3c	0	0	0	0	0	0	0	0	0	0	0	0	511915	0	0	0	373648	0	0	0	0	0	0	102270	0	0	0	0	0	0	0	0
M220_R807_42627	13.44	220.11	[M+H]+,[M-H]-	220.11	1-Hydroxyibuprofen-TP1	TP	Pharmaceutical	3c	0	0	0	0	0	0	125554	0	0	0	0	0	0	0	0	0	0	0	0	0	0	0	0	0	0	0	0	0	0	0	0	0
M221_R158_43070	2.63	221.069	[M+H]+	221.069	Atenolol-TP13	TP	Pharmaceutical	3c	0	102427	0	0	0	0	166899	133556	0	135357	129800	0	0	0	0	0	0	0	0	0	0	0	0	0	0	0	0	0	0	0	0	0
M222_R1003_43621	16.72	222.089	[M+H]+,[M-H]-	222.089	Metoprolol-TP16	TP	Pharmaceutical	3c	0	0	0	0	0	0	0	0	0	0	0	0	113480	103335	116631	110504	0	0	0	0	0	0	0	0	0	0	0	0	0	0	0	0
M223_R544_44344	9.07	223.121	[M+H]+	223.121	Metoprolol-TP15	TP	Pharmaceutical	3c	0	0	0	296440	0	0	0	0	0	0	0	0	384360	0	0	0	0	0	0	0	0	0	0	0	0	0	0	0	0	0	0	0
M223_R590_44320	9.84	223.121	[M+H]+	223.121	Bezafibrate-TP3	TP	Pharmaceutical	3c	0	0	0	731072	0	0	0	0	0	0	0	0	1106455	0	0	0	0	0	0	0	0	0	0	0	0	0	0	0	0	0	0	0
M223_R975_44404	16.26	223.157	[M+H]+	223.157	Metolachlor-s-TP37	TP	Pesticide	3c	0	0	0	198823	0	0	0	0	0	0	0	0	1707398	0	0	0	0	0	0	0	0	0	0	0	0	0	0	0	0	0	0	0
M224_R767_44803	12.78	224.105	[M+H]+,[M-H]-	224.105	Bezafibrate-TP5	TP	Pharmaceutical	3c	0	0	0	0	0	0	0	0	0	0	0	0	0	0	0	0	0	0	0	0	0	0	0	0	0	0	134380	0	0	0	0	0
M225_R389_45431	6.49	225.137	[M+H]+	225.137	Metoprolol-TP27	TP	Pharmaceutical	3c	0	0	0	0	194566	0	0	0	324634	0	0	0	0	0	0	0	0	0	0	0	0	0	0	0	0	0	0	0	0	0	0	0
M225_R963_45409	16.06	225.136	[M+H]+	225.136	Metoprolol-TP8	TP	Pharmaceutical	3c	0	0	0	0	0	0	0	0	0	0	0	0	198767	0	0	0	0	0	0	0	0	0	0	0	0	0	0	0	0	0	0	0
M227_R817_46592	13.62	227.095	[M+H]+	227.095	Diclofenac-TP5	TP	Pharmaceutical	3c	119354	105715	118945	104871	0	121141	114048	139010	0	0	0	0	0	0	0	0	0	0	0	0	0	0	0	0	0	0	0	0	0	0	0	0
M229_R212_47509	3.53	229.052	[M+H]+	229.052	Nicosulfuron-TP2	TP	Pesticide	3c	190042	0	0	174164	0	0	0	0	213000	0	0	132028	370422	275136	223545	0	0	0	0	0	0	0	0	0	0	0	0	0	0	0	0	0
M235_R1135_50799	18.92	235.157	[M+H]+,[M-H]-	235.157	Metolachlor-s-TP18	TP	Pesticide	3c	182277	0	0	0	0	0	0	0	301419	0	0	0	0	0	0	0	0	0	0	0	0	0	0	0	0	0	0	0	0	0	0	0
M235_R455_50793	7.59	235.157	[M+H]+	235.157	Tramadol-TP12	TP	Pharmaceutical	3c	0	0	0	0	0	468827	452814	0	0	0	0	0	0	433995	0	186248	0	0	0	0	0	0	0	0	0	0	0	0	0	0	0	0
M236_R794_51406	13.23	236.095	[M+H]+	236.095	Carbamazepine	PC	Pharmaceutical	1	0	0	596717	280006	2731888	3840181	7247334	3565193	0	2523066	1643635	248783	0	2094865	1319208	4210116	0	0	0	0	0	0	0	0	0	0	0	0	0	0	0	0
M238_R842_52810	14.03	238.121	[M-H]-	238.121	Ibuprofen-TP1	TP	Pharmaceutical	3c	0	0	0	0	0	0	0	0	0	0	0	0	0	0	0	0	0	0	0	0	0	0	0	0	0	0	227230	0	0	0	0	0
M241_R332_54241	5.54	241.118	[M+H]+	241.118	Cyanazine-TP9	TP	Pesticide	3c	0	0	0	116971	149830	0	0	0	0	0	0	0	185974	0	0	0	0	0	0	0	0	0	0	0	0	0	0	0	0	0	0	0
M246_R884_56619	14.73	246.079	[M+H]+,[M-H]-	246.079	Metribuzin-TP15	TP	Pesticide	3c	0	0	0	0	0	193303	127706	0	0	0	0	0	0	0	0	0	0	0	0	0	0	0	0	0	0	0	0	0	0	0	0	0
M249_R1090_58593	18.16	249.172	[M+H]+,[M-H]-	249.172	Metolachlor-s-TP5	TP	Pesticide	3c	0	0	0	0	0	0	0	0	0	0	0	0	0	0	0	0	0	0	0	0	547777	0	0	0	0	0	0	0	0	0	0	0
M249_R507_58598	8.45	249.173	[M+H]+	249.173	Venlafaxine-TP6	TP	Pharmaceutical	3a	0	0	0	0	0	544288	632686	0	0	148360	0	0	0	502025	0	150146	0	0	0	0	0	0	0	0	0	0	0	0	0	0	0	0
M250_R879_59411	14.65	250.121	[M-H]-	250.121	Tramadol-TP15	TP	Pharmaceutical	3c	0	0	0	0	0	0	0	0	0	0	0	0	0	0	0	0	0	0	0	0	0	0	0	0	0	0	0	197631	0	0	0	0
M251_R1350_60175	22.5	251.152	[M+H]+,[M-H]-	251.152	Metolachlor-s-TP17	TP	Pesticide	3c	0	0	0	0	0	0	0	0	0	0	0	0	0	0	0	0	312690	0	0	537120	0	0	0	0	0	0	0	0	0	0	0	0
M251_R455_60151	7.59	251.152	[M+H]+	251.152	Metoprolol-TP14	TP	Pharmaceutical	3c	0	0	0	0	0	721079	0	0	0	0	0	0	0	0	0	199627	0	0	0	0	0	0	0	0	0	0	0	0	0	0	0	0
M252_R698_60576	11.64	252.09	[M+H]+,[M-H]-	252.09	3-Hydroxycarbamazepine	PC	Pharmaceutical	1	0	0	0	0	0	261822	467664	100919	0	0	0	0	0	0	0	0	0	0	0	0	0	0	0	0	0	0	113506	0	0	0	0	0
M252_R763_60688	12.72	252.1	[M+H]+,[M-H]-	252.1	1-Hydroxyibuprofen-TP4	TP	Pharmaceutical	3c	0	0	0	0	0	0	0	0	0	0	0	0	0	0	0	0	0	0	0	0	0	0	0	0	210603	0	0	0	0	0	0	0
M253_R326_61294	5.44	253.098	[M+H]+	253.098	Lincomycin-TP82	TP	Pharmaceutical	3c	275557	0	0	0	290428	0	0	0	0	0	0	0	108158	0	0	0	0	0	0	0	0	0	0	0	0	0	0	0	0	0	0	0
M253_R644_61246	10.74	253.052	[M+H]+	253.052	Sulfamethoxazole	PC	Pharmaceutical	1	0	0	0	0	0	0	0	0	0	0	107252	0	0	0	0	0	0	0	0	0	0	0	0	0	0	0	0	0	0	0	0	0
M253_R873_61365	14.55	253.168	[M+H]+	253.168	Metoprolol-TP23	TP	Pharmaceutical	3c	294098	0	0	0	269517	0	0	0	138097	0	0	0	151496	0	0	0	0	0	0	0	0	0	0	0	0	0	0	0	0	0	0	0
M254_R700_61938	11.67	254.106	[M+H]+	254.106	3-Hydroxycarbamazepine-TP3	TP	Pharmaceutical	3c	0	0	0	0	0	259351	247724	211795	0	0	0	0	0	0	0	0	0	0	0	0	0	0	0	0	0	0	0	0	0	0	0	0
M256_R517_63105	8.62	256.041	[M-H]-	256.041	Ethofumesate-TP4	TP	Pesticide	3c	0	0	0	0	0	0	0	0	0	0	0	0	0	0	0	0	0	0	0	0	0	0	0	0	0	0	0	0	0	0	179760	0
M258_R557_64355	9.29	258.056	[M-H]-	258.056	Ethofumesate-TP2	TP	Pesticide	3c	0	0	0	0	0	0	0	0	0	0	0	0	0	0	0	0	0	0	0	0	0	0	0	0	0	0	0	0	0	0	283662	0
M259_R636_65159	10.6	259.084	[M+H]+,[M-H]-	259.084	Cyanazine-TP2	TP	Pesticide	3c	0	0	0	0	0	0	0	0	0	0	0	0	884523	0	0	0	112729	0	0	0	0	0	0	0	0	0	0	0	0	0	0	0
M263_R568_67736	9.47	263.189	[M+H]+	263.189	Tramadol	PC	Pharmaceutical	1	0	0	0	0	0	2670077	0	0	0	0	0	0	0	4660226	0	1495765	0	0	0	0	0	0	0	0	0	0	0	0	0	0	0	0
M263_R642_67712	10.71	263.189	[M+H]+	263.189	Venlafaxine-TP1	TP	Pharmaceutical	3a	0	0	0	0	0	236525	0	0	0	0	0	0	0	0	0	0	0	0	0	0	0	0	0	0	0	0	0	0	0	0	0	0
M264_R653_68465	10.89	264.147	[M+H]+	264.147	Atenolol-TP1	TP	Pharmaceutical	3c	0	0	0	0	0	0	0	0	0	0	0	0	0	101769	0	0	0	0	0	0	0	0	0	0	0	0	0	0	0	0	0	0
M264_R987_68301	16.45	264.135	[M+H]+,[M-H]-	264.135	Venlafaxine-TP10	TP	Pharmaceutical	3c	0	0	0	0	0	0	0	0	0	0	0	0	0	0	0	0	0	0	0	0	0	0	0	0	0	0	0	328580	0	0	0	0
M265_R388_68967	6.47	265.168	[M+H]+	265.168	Metolachlor-s-TP25	TP	Pesticide	3c	0	0	0	0	0	704791	1239442	872635	0	0	0	0	0	0	0	0	0	0	0	0	0	0	0	0	0	0	0	0	0	0	0	0
M267_R429_70262	7.15	267.147	[M+H]+	267.147	Atenolol-TP4	TP	Pharmaceutical	2a	0	0	195068	0	0	3736345	3908677	2495007	0	1486583	1214787	0	0	522607	615544	1731683	0	0	0	0	0	0	0	0	0	0	0	0	0	0	0	0
M267_R567_70329	9.45	267.184	[M+H]+	267.184	Metoprolol	PC	Pharmaceutical	1	0	0	0	0	0	19278110	312363	0	0	0	0	0	0	0	0	0	0	0	0	0	0	0	0	0	0	0	0	0	0	0	0	0
M270_R442_72139	7.36	270.104	[M+H]+	270.104	Sotalol-TP1	TP	Pharmaceutical	3c	0	0	0	0	133797	107606	411478	0	0	520132	213280	149839	0	0	160806	0	0	0	0	0	0	0	0	0	0	0	0	0	0	0	0	0
M272_R279_73358	4.65	272.12	[M+H]+,[M-H]-	272.12	Sotalol	PC	Pharmaceutical	1	0	0	0	0	0	1378666	1246453	0	0	0	0	0	0	692533	0	404744	0	0	0	0	0	0	0	0	0	0	0	0	0	0	0	0
M274_R517_74453	8.62	274.051	[M-H]-	274.051	Ethofumesate-TP12	TP	Pesticide	3c	0	0	0	0	0	0	0	0	0	0	0	0	0	0	0	0	0	0	0	0	0	0	0	0	0	0	0	0	0	0	1218813	0
M275_R1039_75264	17.32	275.075	[M+H]+	275.075	Dimethanamid-p	PC	Pharmaceutical	1	0	0	0	0	119790	334665	440321	2127168	0	0	0	0	0	103954	112521	0	0	0	0	0	0	0	0	0	0	0	0	0	0	0	0	0
M276_R701_75654	11.68	276.046	[M-H]-	276.046	Dimethanamid-p-TP34	TP	Pharmaceutical	3c	0	0	0	0	0	0	0	0	0	0	0	0	0	0	0	0	0	0	0	0	0	0	0	0	0	0	199272	0	0	0	0	0
M277_R660_76829	10.99	277.204	[M+H]+	277.204	Venlafaxine	PC	Pharmaceutical	1	0	0	0	0	0	0	0	0	0	0	0	0	0	0	0	1302632	0	0	0	0	0	0	0	0	0	0	0	0	0	0	0	0
M279_R577_78188	9.62	279.184	[M+H]+	279.184	Tramadol-TP17	TP	Pharmaceutical	3c	0	0	0	0	0	497903	859045	0	0	0	0	0	0	0	0	143175	0	0	0	0	0	0	0	0	0	0	0	0	0	0	0	0
M281_R1011_79612	16.85	281.163	[M+H]+,[M-H]-	281.163	Metolachlor-s-TP33	TP	Pesticide	3c	0	0	0	0	0	0	0	0	0	0	0	0	420157	370346	367840	364480	0	0	0	0	0	0	0	0	0	0	0	0	0	0	0	0
M290_R472_85585	7.87	290.138	[M+H]+	290.138	Trimethoprim	PC	Pharmaceutical	1	0	0	0	0	0	144745	0	0	0	0	0	0	0	0	0	0	0	0	0	0	0	0	0	0	0	0	0	0	0	0	0	0
M295_R1100_88787	18.33	295.017	[M+H]+,[M-H]-	295.017	Diclofenac	PC	Pharmaceutical	1	0	0	0	0	0	140978	210439	111089	0	0	106232	0	0	0	0	0	0	0	0	0	0	0	0	0	0	0	101223	0	0	0	0	0
M300_R464_92174	7.74	300.066	[M-H]-	300.066	Sulfamethazine-TP7	TP	Pharmaceutical	3c	0	0	0	0	0	0	0	0	0	0	0	0	0	0	0	0	0	0	0	0	0	0	0	0	0	0	0	0	0	0	458982	0
M302_R577_93562	9.62	302.082	[M-H]-	302.082	Ethofumesate-TP11	TP	Pesticide	3c	0	0	0	0	0	0	0	0	0	0	0	0	0	0	0	0	0	0	0	0	0	0	0	0	0	0	0	0	246454	0	0	0
M319_R888_105460	14.8	319.091	[M+H]+	319.091	3-Hydroxycarbamazepine-TP16	TP	Pharmaceutical	3c	0	0	0	0	0	0	0	0	0	0	0	0	223757	0	0	0	0	0	0	0	0	0	0	0	0	0	0	0	0	0	0	0
M329_R565_112180	9.41	329.079	[M-H]-	329.079	Triazophos-TP10	TP	Pesticide	3c	0	0	0	0	0	0	0	0	0	0	0	0	0	0	0	0	156111	0	0	0	0	0	0	0	0	0	0	0	0	0	0	0
M331_R594_113743	9.9	331.094	[M-H]-	331.094	Triazophos-TP12	TP	Pesticide	3c	0	0	0	0	0	0	0	0	0	0	0	0	0	0	0	0	178997	0	0	0	0	0	0	0	0	0	0	0	0	0	0	0
M410_R734_161694	12.23	410.101	[M+H]+	410.101	Nicosulfuron	PC	Pesticide	2a	0	0	0	0	107163	0	0	0	0	0	0	0	0	0	0	0	0	0	0	0	0	0	0	0	0	0	0	0	0	0	0	0
M410_R929_161823	15.48	410.164	[M+H]+,[M-H]-	410.164	Clindamycin-TP15	TP	Pharmaceutical	3c	0	190766	311603	0	221802	0	0	0	0	0	162666	169080	0	0	138688	121075	0	0	0	0	0	0	0	0	0	0	0	0	0	0	0	0
M422_R857_167602	14.29	422.162	[M+H]+,[M-H]-	422.162	Clindamycin-TP1	TP	Pharmaceutical	3c	0	0	0	0	0	238245	0	0	0	0	0	0	0	0	0	0	0	0	0	0	0	0	0	0	0	0	0	0	0	0	0	0
M424_R640_168508	10.66	424.18	[M+H]+	424.18	Clindamycin	PC	Pharmaceutical	1	0	0	0	0	0	116518	0	0	0	0	0	0	0	0	0	0	0	0	0	0	0	0	0	0	0	0	0	0	0	0	0	0
M436_R1194_173494	19.91	435.939	[M-H]-	435.939	Fipronil	PC	Pesticide	1	0	0	0	0	0	0	0	0	0	0	0	0	0	0	0	0	0	0	0	0	0	0	0	0	0	219105	130381	0	0	0	0	0

## Sheet: 6.PerfStandard results
Table SE-6. Results of the performance standard workflow, where the same settings used for the effluents and field samples workflows were applied. If a suspect OMP was detected in the performance standard samples, the ID level assigned to the same suspect in the effluents or field samples was manually set to 1.
susp_name	group	ret	mz	adduct	neutralMass	susp_estIDLevel	susp_sets	PerfStd+	PerfStd-	susp_InChIKey
1H-benzotriazole	M119_R479_255	7.98	119.048	[M+H]+,[M-H]-	119.048	3a	positive	1249438	0	QRUDEWIWKLJBPS-UHFFFAOYSA-N
2,4-Dichlorophenoxyacetic acid	M220_R916_2591	15.27	219.969	[M-H]-	219.969	2a	negative	0	261240	OVSKIKFHRZPJSS-UHFFFAOYSA-N
2,6-Dichlorobenzamide_ BAM	M189_R493_1900	8.22	188.975	[M+H]+	188.975	2a	positive	298578	0	JHSPCUHPSIUQRB-UHFFFAOYSA-N
2-Hydroxyquinoline	M145_R552_680	9.19	145.053	[M+H]+	145.053	3c	positive	1927538	0	LISFMEBWQUVKPJ-UHFFFAOYSA-N
3-Hydroxycarbamazepine	M252_R700_3490	11.66	252.09	[M+H]+,[M-H]-	252.09	3c	positive,negative	2397959	700698	QQCFBZCATDIWTH-UHFFFAOYSA-N
4,6-Dinitro-o-cresol	M198_R956_2070	15.93	198.028	[M-H]-	198.028	3a	negative	0	2969868	ZXVONLUNISGICL-UHFFFAOYSA-N
4-Hydroxyquinoline	M145_R361_678	6.02	145.053	[M+H]+,[M-H]-	145.053	4b	positive,negative	3679572	584456	PMZDQRJGMBOQBF-UHFFFAOYSA-N
Ametryn	M227_R775_2822	12.92	227.12	[M+H]+	227.12	2a	positive	9838990	0	RQVYBGPQFYCBGX-UHFFFAOYSA-N
Antipyrine_Phenazone	M188_R520_1889	8.67	188.095	[M+H]+	188.095	4b	positive	10789270	0	VEQOALNAAJBPNY-UHFFFAOYSA-N
Bentazon	M240_R868_3191	14.47	240.057	[M+H]+,[M-H]-	240.057	2a	negative	0	4600654	ZOMSMJKLGFBRBS-UHFFFAOYSA-N
Bezafibrate	M361_R956_5832	15.93	361.108	[M+H]+,[M-H]-	361.108	2a	positive,negative	1823764	1157916	IIBYAHWJQTYFKB-UHFFFAOYSA-N
Caffeine	M194_R412_1979	6.87	194.08	[M+H]+	194.08	2a	positive	1297606	0	RYYVLZVUVIJVGH-UHFFFAOYSA-N
Carbamazepine	M236_R794_3067	13.24	236.095	[M+H]+	236.095	2a	positive	5124671	0	FFGPTBGBLSHEPO-UHFFFAOYSA-N
Clindamycin	M424_R640_6758	10.66	424.18	[M+H]+,[M-H]-	424.18	2a	positive	1946553	0	KDLRVYVGXIQJDK-UHFFFAOYSA-N
Cyanazine	M240_R780_3199	13	240.089	[M+H]+	240.089	2a	positive	3191434	0	MZZBPDKVEFVLFF-UHFFFAOYSA-N
DEET	M191_R889_1935	14.82	191.131	[M+H]+	191.131	2a	positive	11524173	0	MMOXZBCLCQITDF-UHFFFAOYSA-N
Diclofenac	M295_R1100_4437	18.33	295.017	[M+H]+,[M-H]-	295.017	3a	positive,negative	769123	329812	DCOPUUMXTXDBNB-UHFFFAOYSA-N
Dimefuron	M338_R966_5459	16.09	338.115	[M+H]+,[M-H]-	338.115	2a	positive,negative	2351329	532345	DHWRNDJOGMTCPB-UHFFFAOYSA-N
Dimethanamid-p	M275_R1040_4038	17.34	275.075	[M+H]+	275.075	2a	positive	2520478	0	JLYFCTQDENRSOL-UHFFFAOYSA-N
Diuron	M232_R904_2951	15.06	232.017	[M+H]+,[M-H]-	232.017	2a	positive,negative	3019817	879743	XMTQQYYKAHVGBJ-UHFFFAOYSA-N
Fenuron	M164_R568_1100	9.47	164.095	[M+H]+	164.095	2a	positive	1893536	0	XXOYNJXVWVNOOJ-UHFFFAOYSA-N
Fipronil	M436_R1195_6907	19.91	435.939	[M-H]-	435.939	2a	negative	0	1759354	ZOCSXAVNDGMNBV-UHFFFAOYSA-N
Fluroxypyr	M254_R771_3541	12.85	253.966	[M+H]+,[M-H]-	253.966	2a	positive,negative	263474	215472	MEFQWPUMEMWTJP-UHFFFAOYSA-N
Furosemide	M330_R806_5322	13.43	330.007	[M-H]-	330.007	2a	negative	0	720239	ZZUFCTLCJUWOSV-UHFFFAOYSA-N
Lincomycin	M406_R414_6523	6.9	406.214	[M+H]+,[M-H]-	406.214	2a	positive	1492393	0	OJMMVQQUTAEWLP-UHFFFAOYSA-N
Linuron	M248_R1034_3371	17.23	248.012	[M+H]+	248.012	2a	positive	970004	0	XKJMBINCVNINCA-UHFFFAOYSA-N
MCPA	M200_R919_2132	15.32	200.024	[M-H]-	200.024	2a	negative	0	483776	WHKUVVPPKQRRBV-UHFFFAOYSA-N
Metamitron	M202_R560_2163	9.33	202.086	[M+H]+	202.086	2a	positive	4744390	0	VHCNQEUWZYOAEV-UHFFFAOYSA-N
Methoxyfenozide	M368_R1103_5945	18.39	368.21	[M+H]+,[M-H]-	368.21	2a	positive,negative	426796	872978	QCAWEPFNJXQPAN-UHFFFAOYSA-N
Metoprolol	M267_R568_3887	9.47	267.184	[M+H]+	267.184	3c	positive	8781117	0	IUBSYMUCCVWXPE-UHFFFAOYSA-N
N-Phenyl urea	M136_R463_532	7.72	136.064	[M+H]+	136.064	3c	positive	428407	0	LUBJCRLGQSPQNN-UHFFFAOYSA-N
PFBA	M214_R534_2419	8.91	213.986	[M-H]-	213.986	3a	negative	0	673255	YPJUNDFVDDCYIH-UHFFFAOYSA-N
Prometon	M225_R698_2735	11.63	225.159	[M+H]+	225.159	3a	positive	11373494	0	ISEUFVQQFVOBCY-UHFFFAOYSA-N
Prometryne	M241_R877_3221	14.62	241.136	[M+H]+	241.136	3a	positive	12515744	0	AAEVYOVXGOFMJO-UHFFFAOYSA-N
Propazine	M229_R982_2890	16.37	229.11	[M+H]+	229.11	3a	positive	15389407	0	WJNRPILHGGKWCK-UHFFFAOYSA-N
Prosulfocarb	M251_R1322_3465	22.03	251.134	[M+H]+	251.134	2a	positive	2689762	0	NQLVQOSNDJXLKG-UHFFFAOYSA-N
Simetryne	M213_R671_2405	11.18	213.105	[M+H]+	213.105	3a	positive	18993037	0	MGLWZSOBALDPEK-UHFFFAOYSA-N
Sotalol	M272_R279_3969	4.66	272.119	[M+H]+,[M-H]-	272.119	3a	positive	782296	0	ZBMZVLHSJCTVON-UHFFFAOYSA-N
Sulfamethazine	M278_R505_4094	8.41	278.084	[M+H]+	278.084	3a	positive	2508960	0	ASWVTGNCAZCNNR-UHFFFAOYSA-N
Sulfamethoxazole	M253_R645_3504	10.76	253.052	[M+H]+,[M-H]-	253.052	2a	positive,negative	1850678	160566	JLKIGFTWXXRPMT-UHFFFAOYSA-N
Tebuthiuron	M228_R704_2855	11.73	228.104	[M+H]+	228.104	3c	positive	10480031	0	HBPDKDSFLXWOAE-UHFFFAOYSA-N
Terbumeton	M225_R713_2734	11.88	225.159	[M+H]+	225.159	3a	positive	12030682	0	BCQMBFHBDZVHKU-UHFFFAOYSA-N
Tramadol	M263_R570_3805	9.5	263.189	[M+H]+	263.189	3a	positive	9568244	0	TVYLLZQTGLZFBW-UHFFFAOYSA-N
Triethyl phosphate	M182_R657_1772	10.95	182.071	[M+H]+	182.071	2a	positive	2018219	0	DQWPFSLDHJDLRL-UHFFFAOYSA-N
Trimethoprim	M290_R472_4364	7.87	290.138	[M+H]+	290.138	2a	positive	6249257	0	IEDVJHCEMCRBQM-UHFFFAOYSA-N
Venlafaxine	M277_R662_4074	11.03	277.204	[M+H]+	277.204	2a	positive	9091283	0	PNVNVHUZROJLTJ-UHFFFAOYSA-N

## Sheet: 7. Mobility
Table SE-7. LogD and charge of OMPs detected in the field as retrieved from the InChIKey in patRoon converted to SMILES (when possible) using the Chemical Identifier Resolver. Chemaxon predictors for pka and logD were used to predict charge and logD.
susp_name	PC/TP	Charge at pH 7	logD at pH 7
1H-benzotriazole	PC	neutral	1.29
2,6-Dichlorobenzamide-TP1	TP	negative	-0.67
3-Hydroxycarbamazepine	PC	neutral	2.46
4-Hydroxyquinoline	PC	neutral	1.95
Acesulfame	PC	negative	-1.49
Antipyrine	PC	neutral	1.22
Atenolol-TP4	TP	neutral	-1.24
Atrazine-TP4	TP	neutral	1.12
Caffeine	PC	neutral	-0.55
Caffeine-TP1	TP	neutral	0.18
Carbamazepine	PC	neutral	2.77
Clindamycin	PC	positive	0.38
Clindamycin-TP11	TP	positive	-0.69
Clofibric acid-TP2	TP	negative	-0.71
Clofibric acid-TP9	TP	neutral	2.59
DEET	PC	neutral	2.5
DEET-TP11	TP	neutral	1.34
DEET-TP2	TP	neutral	1.92
Diclofenac	PC	negative	1.38
Diclofenac-TP5	TP	negative	0.69
Dimethenamid-p	PC	neutral	2.92
Ethofumesate-TP2	TP	neutral	1.34
Ethofumesate-TP4	TP	neutral	1.64
Fenuron-TP2	TP	negative	-1.65
Fenuron-TP3	TP	neutral	1.1
Fenuron-TP7	TP	neutral	0.88
Fipronil	PC	neutral	4.49
MCPB-TP5	TP	negative	-1
Metolachlor-s-TP5	TP	neutral	2.92
Metoprolol	PC	positive	-0.47
Metoprolol-TP21	TP	positive	-2.29
Metoprolol-TP3	TP	neutral	1.83
Nicosulfuron	PC	negative	-0.13
Nicosulfuron-TP2	TP	neutral	-0.77
Nicosulfuron-TP5	TP	neutral	0.51
Paracetamol-TP2	TP	neutral	0.83
Propoxur-TP8	TP	neutral	1.98
Sotalol	PC	positive	-2.34
Sotalol-TP1	TP	positive	-0.94
Sulfamethoxazole	PC	negative	0.03
Terbumeton-TP3	TP	neutral	1.94
Tramadol	PC	positive	0.1
Tramadol-TP12	TP	positive	-0.88
Triethyl phosphate	PC	neutral	1.18
Triethyl phosphate-TP2	TP	negative	-1.93
Triethyl phosphate-TP5	TP	negative	-3.05
Trimethoprim	PC	positive	0.92
Venlafaxine	PC	positive	0.74
Venlafaxine-TP1	TP	positive	0.59
Venlafaxine-TP6	TP	positive	-0.41
